# Supplementary material for: Structure and inhibition of Cryptococcus neoformans sterylglucosidase to develop antifungal agents
Source: Nat Commun. 2021 Oct 7;12:5885. doi: 10.1038/s41467-021-26163-5 (PMC8497620; doi:10.1038/s41467-021-26163-5)
Supplement: Supplementary file 3 — Supplementary Data 1 [file 41467_2021_26163_MOESM3_ESM.zip]

Archive with 3 entries (3 files):
- Sgl1_C6-NBD-GlcCer pdb file.txt
- Sgl1_ErgGlc pdb file.txt
- Sgl1_fungalGlcCer pdb file.txt
