# Supplementary material for: Structure and inhibition of Cryptococcus neoformans sterylglucosidase to develop antifungal agents
Source: Nat Commun. 2021 Oct 7;12:5885. doi: 10.1038/s41467-021-26163-5 (PMC8497620; doi:10.1038/s41467-021-26163-5)
Supplement: Supplementary file 3 — Supplementary Data 1 [file 41467_2021_26163_MOESM3_ESM.zip › Sgl1_fungalGlcCer pdb file.txt]

MODEL        1
HETATM    1  C   UNL A   1      22.782   3.220   6.789  1.00  0.00           C
HETATM    2  C   UNL A   1      21.845   3.256   8.011  1.00  0.00           C
HETATM    3  C   UNL A   1      21.899   1.913   8.740  1.00  0.00           C
HETATM    4  C   UNL A   1      23.336   1.499   9.052  1.00  0.00           C
HETATM    5  C   UNL A   1      24.174   1.558   7.760  1.00  0.00           C
HETATM    6  O   UNL A   1      24.111   2.861   7.181  1.00  0.00           O
HETATM    7  O   UNL A   1      23.318   0.174   9.609  1.00  0.00           O
HETATM    8  O   UNL A   1      20.478   3.496   7.656  1.00  0.00           O
HETATM    9  O   UNL A   1      21.148   1.984   9.964  1.00  0.00           O
HETATM   10  C   UNL A   1      22.845   4.584   6.090  1.00  0.00           C
HETATM   11  O   UNL A   1      25.545   1.279   8.085  1.00  0.00           O
HETATM   12  O   UNL A   1      24.078   5.245   6.370  1.00  0.00           O
HETATM   13  C   UNL A   1      26.174   0.240   7.336  1.00  0.00           C
HETATM   14  C   UNL A   1      25.828  -2.724   7.493  1.00  0.00           C
HETATM   15  C   UNL A   1      24.588  -2.907   7.009  1.00  0.00           C
HETATM   16  C   UNL A   1      24.303  -3.743   5.793  1.00  0.00           C
HETATM   17  C   UNL A   1      24.084  -5.216   6.160  1.00  0.00           C
HETATM   18  C   UNL A   1      22.734  -5.410   6.792  1.00  0.00           C
HETATM   19  C   UNL A   1      21.922  -6.485   6.761  1.00  0.00           C
HETATM   20  C   UNL A   1      22.364  -7.720   5.996  1.00  0.00           C
HETATM   21  C   UNL A   1      21.736  -9.009   6.537  1.00  0.00           C
HETATM   22  C   UNL A   1      22.152 -10.259   5.755  1.00  0.00           C
HETATM   23  C   UNL A   1      23.660 -10.515   5.742  1.00  0.00           C
HETATM   24  C   UNL A   1      23.996 -11.757   4.912  1.00  0.00           C
HETATM   25  C   UNL A   1      25.489 -11.903   4.611  1.00  0.00           C
HETATM   26  C   UNL A   1      26.334 -12.217   5.847  1.00  0.00           C
HETATM   27  C   UNL A   1      27.826 -12.187   5.513  1.00  0.00           C
HETATM   28  C   UNL A   1      28.675 -12.545   6.722  1.00  0.00           C
HETATM   29  C   UNL A   1      26.162  -1.899   8.704  1.00  0.00           C
HETATM   30  C   UNL A   1      26.966  -0.619   8.347  1.00  0.00           C
HETATM   31  N   UNL A   1      28.278  -0.950   7.754  1.00  0.00           N
HETATM   32  O   UNL A   1      26.928  -2.735   9.574  1.00  0.00           O
HETATM   33  C   UNL A   1      29.494  -0.684   8.333  1.00  0.00           C
HETATM   34  O   UNL A   1      29.624  -0.053   9.380  1.00  0.00           O
HETATM   35  C   UNL A   1      30.717  -1.134   7.503  1.00  0.00           C
HETATM   36  C   UNL A   1      31.304  -2.492   7.921  1.00  0.00           C
HETATM   37  C   UNL A   1      32.473  -2.988   7.057  1.00  0.00           C
HETATM   38  C   UNL A   1      33.199  -4.220   7.626  1.00  0.00           C
HETATM   39  C   UNL A   1      34.517  -4.556   6.927  1.00  0.00           C
HETATM   40  H   UNL A   1      22.400   2.491   6.061  1.00  0.00           H
HETATM   41  H   UNL A   1      22.144   4.053   8.702  1.00  0.00           H
HETATM   42  H   UNL A   1      21.407   1.135   8.142  1.00  0.00           H
HETATM   43  H   UNL A   1      23.767   2.157   9.817  1.00  0.00           H
HETATM   44  H   UNL A   1      23.791   0.814   7.049  1.00  0.00           H
HETATM   45  H   UNL A   1      22.381   0.015   9.841  1.00  0.00           H
HETATM   46  H   UNL A   1      20.146   2.662   7.252  1.00  0.00           H
HETATM   47  H   UNL A   1      20.858   1.063  10.129  1.00  0.00           H
HETATM   48  H   UNL A   1      22.017   5.216   6.428  1.00  0.00           H
HETATM   49  H   UNL A   1      22.747   4.469   5.004  1.00  0.00           H
HETATM   50  H   UNL A   1      24.014   5.566   7.289  1.00  0.00           H
HETATM   51  H   UNL A   1      26.815   0.617   6.533  1.00  0.00           H
HETATM   52  H   UNL A   1      25.378  -0.356   6.877  1.00  0.00           H
HETATM   53  H   UNL A   1      26.674  -3.200   6.999  1.00  0.00           H
HETATM   54  H   UNL A   1      23.733  -2.447   7.501  1.00  0.00           H
HETATM   55  H   UNL A   1      25.128  -3.646   5.075  1.00  0.00           H
HETATM   56  H   UNL A   1      23.411  -3.348   5.290  1.00  0.00           H
HETATM   57  H   UNL A   1      24.903  -5.562   6.796  1.00  0.00           H
HETATM   58  H   UNL A   1      24.113  -5.840   5.258  1.00  0.00           H
HETATM   59  H   UNL A   1      20.641  -8.941   6.502  1.00  0.00           H
HETATM   60  H   UNL A   1      22.009  -9.133   7.593  1.00  0.00           H
HETATM   61  H   UNL A   1      21.791 -10.166   4.723  1.00  0.00           H
HETATM   62  H   UNL A   1      21.638 -11.127   6.188  1.00  0.00           H
HETATM   63  H   UNL A   1      24.015 -10.642   6.771  1.00  0.00           H
HETATM   64  H   UNL A   1      24.184  -9.650   5.319  1.00  0.00           H
HETATM   65  H   UNL A   1      23.464 -11.705   3.954  1.00  0.00           H
HETATM   66  H   UNL A   1      23.631 -12.655   5.426  1.00  0.00           H
HETATM   67  H   UNL A   1      25.857 -10.986   4.135  1.00  0.00           H
HETATM   68  H   UNL A   1      25.613 -12.709   3.877  1.00  0.00           H
HETATM   69  H   UNL A   1      26.063 -13.205   6.237  1.00  0.00           H
HETATM   70  H   UNL A   1      26.129 -11.486   6.637  1.00  0.00           H
HETATM   71  H   UNL A   1      28.108 -11.189   5.157  1.00  0.00           H
HETATM   72  H   UNL A   1      28.041 -12.893   4.701  1.00  0.00           H
HETATM   73  H   UNL A   1      28.509 -11.838   7.541  1.00  0.00           H
HETATM   74  H   UNL A   1      29.738 -12.518   6.459  1.00  0.00           H
HETATM   75  H   UNL A   1      28.440 -13.551   7.082  1.00  0.00           H
HETATM   76  H   UNL A   1      25.244  -1.625   9.239  1.00  0.00           H
HETATM   77  H   UNL A   1      27.119  -0.017   9.252  1.00  0.00           H
HETATM   78  H   UNL A   1      28.231  -1.452   6.873  1.00  0.00           H
HETATM   79  H   UNL A   1      26.991  -2.262  10.422  1.00  0.00           H
HETATM   80  O   UNL A   1      31.728  -0.126   7.551  1.00  0.00           O
HETATM   81  H   UNL A   1      30.413  -1.209   6.452  1.00  0.00           H
HETATM   82  H   UNL A   1      30.495  -3.231   7.851  1.00  0.00           H
HETATM   83  H   UNL A   1      31.618  -2.452   8.971  1.00  0.00           H
HETATM   84  H   UNL A   1      33.192  -2.172   6.919  1.00  0.00           H
HETATM   85  H   UNL A   1      32.118  -3.263   6.058  1.00  0.00           H
HETATM   86  H   UNL A   1      32.516  -5.075   7.545  1.00  0.00           H
HETATM   87  H   UNL A   1      33.382  -4.066   8.696  1.00  0.00           H
HETATM   88  H   UNL A   1      32.498  -0.498   7.078  1.00  0.00           H
HETATM   89  H   UNL A   1      23.458  -7.792   6.035  1.00  0.00           H
HETATM   90  H   UNL A   1      22.107  -7.611   4.935  1.00  0.00           H
HETATM   91  H   UNL A   1      22.396  -4.533   7.347  1.00  0.00           H
HETATM   92  C   UNL A   1      20.586  -6.585   7.441  1.00  0.00           C
HETATM   93  H   UNL A   1      20.335  -5.705   8.036  1.00  0.00           H
HETATM   94  H   UNL A   1      20.572  -7.447   8.117  1.00  0.00           H
HETATM   95  H   UNL A   1      19.789  -6.715   6.701  1.00  0.00           H
HETATM   96  C   UNL A   1      35.651  -3.575   7.262  1.00  0.00           C
HETATM   97  H   UNL A   1      34.368  -4.589   5.841  1.00  0.00           H
HETATM   98  H   UNL A   1      34.840  -5.559   7.234  1.00  0.00           H
HETATM   99  C   UNL A   1      37.011  -3.921   6.642  1.00  0.00           C
HETATM  100  H   UNL A   1      35.760  -3.547   8.354  1.00  0.00           H
HETATM  101  H   UNL A   1      35.356  -2.564   6.953  1.00  0.00           H
HETATM  102  H   UNL A   1      36.885  -4.123   5.572  1.00  0.00           H
HETATM  103  C   UNL A   1      37.625  -5.149   7.331  1.00  0.00           C
HETATM  104  H   UNL A   1      37.698  -3.073   6.737  1.00  0.00           H
HETATM  105  H   UNL A   1      38.514  -5.471   6.775  1.00  0.00           H
HETATM  106  H   UNL A   1      36.908  -5.979   7.297  1.00  0.00           H
HETATM  107  C   UNL A   1      38.017  -4.878   8.788  1.00  0.00           C
HETATM  108  H   UNL A   1      38.650  -3.984   8.836  1.00  0.00           H
HETATM  109  C   UNL A   1      38.769  -6.072   9.390  1.00  0.00           C
HETATM  110  H   UNL A   1      37.118  -4.672   9.382  1.00  0.00           H
HETATM  111  H   UNL A   1      39.705  -6.227   8.840  1.00  0.00           H
HETATM  112  H   UNL A   1      38.169  -6.982   9.265  1.00  0.00           H
HETATM  113  C   UNL A   1      39.084  -5.870  10.876  1.00  0.00           C
HETATM  114  H   UNL A   1      39.692  -4.966  10.999  1.00  0.00           H
HETATM  115  C   UNL A   1      39.834  -7.074  11.460  1.00  0.00           C
HETATM  116  H   UNL A   1      38.152  -5.712  11.432  1.00  0.00           H
HETATM  117  H   UNL A   1      40.115  -6.859  12.498  1.00  0.00           H
HETATM  118  H   UNL A   1      40.761  -7.228  10.897  1.00  0.00           H
HETATM  119  C   UNL A   1      38.978  -8.344  11.418  1.00  0.00           C
HETATM  120  H   UNL A   1      38.031  -8.150  11.937  1.00  0.00           H
HETATM  121  C   UNL A   1      39.639  -9.557  12.085  1.00  0.00           C
HETATM  122  H   UNL A   1      38.724  -8.586  10.379  1.00  0.00           H
HETATM  123  H   UNL A   1      40.618  -9.741  11.625  1.00  0.00           H
HETATM  124  H   UNL A   1      39.826  -9.297  13.133  1.00  0.00           H
HETATM  125  C   UNL A   1      38.790 -10.829  12.022  1.00  0.00           C
HETATM  126  H   UNL A   1      37.843 -10.664  12.548  1.00  0.00           H
HETATM  127  C   UNL A   1      38.456 -11.265  10.591  1.00  0.00           C
HETATM  128  H   UNL A   1      39.305 -11.645  12.543  1.00  0.00           H
HETATM  129  H   UNL A   1      37.850 -10.497  10.097  1.00  0.00           H
HETATM  130  H   UNL A   1      37.839 -12.171  10.640  1.00  0.00           H
HETATM  131  C   UNL A   1      39.681 -11.567   9.741  1.00  0.00           C
HETATM  132  H   UNL A   1      39.374 -11.968   8.769  1.00  0.00           H
HETATM  133  H   UNL A   1      40.273 -10.666   9.553  1.00  0.00           H
HETATM  134  H   UNL A   1      40.323 -12.310  10.224  1.00  0.00           H
ENDMDL
CONECT    1   40   10    6    2
CONECT    2    1   41    8    3
CONECT    3   42    9    4    2
CONECT    4   43    7    3    5
CONECT    5   44   11    4    6
CONECT   10    1   49   48   12
CONECT   13   30   11   52   51
CONECT   14   29   15   53
CONECT   15   16   14   54
CONECT   16   17   15   56   55
CONECT   17   58   18   16   57
CONECT   18   19   17   91
CONECT   19   20   92   18
CONECT   20   21   19   90   89
CONECT   21   60   59   22   20
CONECT   22   62   61   23   21
CONECT   23   64   63   24   22
CONECT   24   66   65   25   23
CONECT   25   68   67   26   24
CONECT   26   70   69   27   25
CONECT   27   72   71   28   26
CONECT   28   75   74   73   27
CONECT   29   76   32   30   14
CONECT   30   77   31   29   13
CONECT   33   35   34   31
CONECT   35   81   80   36   33
CONECT   36   83   82   37   35
CONECT   37   84   85   38   36
CONECT   38   86   87   39   37
CONECT   39   38   98   97   96
CONECT   92   19   95   94   93
CONECT   96   39  101  100   99
CONECT   99  104  103  102   96
CONECT  103  107  106  105   99
CONECT  107  110  109  108  103
CONECT  109  107  112  113  111
CONECT  113  109  115  116  114
CONECT  115  119  118  117  113
CONECT  119  122  121  120  115
CONECT  121  125  124  123  119
CONECT  125  128  127  126  121
CONECT  127  131  130  129  125
CONECT  131  134  133  132  127
CONECT   40    1
CONECT   41    2
CONECT   42    3
CONECT   43    4
CONECT   44    5
CONECT   45    7
CONECT   46    8
CONECT   47    9
CONECT   48   10
CONECT   49   10
CONECT   50   12
CONECT   51   13
CONECT   52   13
CONECT   53   14
CONECT   54   15
CONECT   55   16
CONECT   56   16
CONECT   57   17
CONECT   58   17
CONECT   59   21
CONECT   60   21
CONECT   61   22
CONECT   62   22
CONECT   63   23
CONECT   64   23
CONECT   65   24
CONECT   66   24
CONECT   67   25
CONECT   68   25
CONECT   69   26
CONECT   70   26
CONECT   71   27
CONECT   72   27
CONECT   73   28
CONECT   74   28
CONECT   75   28
CONECT   76   29
CONECT   77   30
CONECT   78   31
CONECT   79   32
CONECT   81   35
CONECT   82   36
CONECT   83   36
CONECT   84   37
CONECT   85   37
CONECT   86   38
CONECT   87   38
CONECT   88   80
CONECT   89   20
CONECT   90   20
CONECT   91   18
CONECT   93   92
CONECT   94   92
CONECT   95   92
CONECT   97   39
CONECT   98   39
CONECT  100   96
CONECT  101   96
CONECT  102   99
CONECT  104   99
CONECT  105  103
CONECT  106  103
CONECT  108  107
CONECT  110  107
CONECT  111  109
CONECT  112  109
CONECT  114  113
CONECT  116  113
CONECT  117  115
CONECT  118  115
CONECT  120  119
CONECT  122  119
CONECT  123  121
CONECT  124  121
CONECT  126  125
CONECT  128  125
CONECT  129  127
CONECT  130  127
CONECT  132  131
CONECT  133  131
CONECT  134  131
CONECT   31   78   33   30
CONECT    6    1    5
CONECT    7   45    4
CONECT    8   46    2
CONECT    9   47    3
CONECT   11   13    5
CONECT   12   10   50
CONECT   32   79   29
CONECT   34   33
CONECT   80   35   88
MODEL        2
ATOM      1  N   PRO A   1       2.177 -19.702 -11.714  1.00  0.00           N
ATOM      2  CA  PRO A   1       1.746 -19.445 -10.333  1.00  0.00           C
ATOM      3  C   PRO A   1       0.395 -20.079  -9.998  1.00  0.00           C
ATOM      4  O   PRO A   1      -0.430 -20.271 -10.894  1.00  0.00           O
ATOM      5  CB  PRO A   1       1.666 -17.914 -10.271  1.00  0.00           C
ATOM      6  CG  PRO A   1       1.548 -17.447 -11.715  1.00  0.00           C
ATOM      7  CD  PRO A   1       1.742 -18.634 -12.633  1.00  0.00           C
ATOM      8  HA  PRO A   1       2.410 -19.764  -9.702  1.00  0.00           H
ATOM      9  HB2 PRO A   1       0.886 -17.648  -9.759  1.00  0.00           H
ATOM     10  HB3 PRO A   1       2.470 -17.561  -9.859  1.00  0.00           H
ATOM     11  HG2 PRO A   1       0.668 -17.063 -11.850  1.00  0.00           H
ATOM     12  HG3 PRO A   1       2.231 -16.780 -11.886  1.00  0.00           H
ATOM     13  HD2 PRO A   1       0.910 -18.873 -13.071  1.00  0.00           H
ATOM     14  HD3 PRO A   1       2.425 -18.450 -13.297  1.00  0.00           H
ATOM     15  H2  PRO A   1       3.185 -19.761 -11.736  1.00  0.00           H
ATOM     16  H3  PRO A   1       1.788 -20.582 -12.023  1.00  0.00           H
ATOM     17  N   PRO A   2       0.172 -20.392  -8.722  1.00  0.00           N
ATOM     18  CA  PRO A   2      -1.064 -21.084  -8.339  1.00  0.00           C
ATOM     19  C   PRO A   2      -2.269 -20.159  -8.388  1.00  0.00           C
ATOM     20  O   PRO A   2      -2.161 -18.932  -8.321  1.00  0.00           O
ATOM     21  CB  PRO A   2      -0.784 -21.554  -6.907  1.00  0.00           C
ATOM     22  CG  PRO A   2       0.189 -20.549  -6.376  1.00  0.00           C
ATOM     23  CD  PRO A   2       1.030 -20.096  -7.556  1.00  0.00           C
ATOM     24  HA  PRO A   2      -1.219 -21.850  -8.913  1.00  0.00           H
ATOM     25  HB2 PRO A   2      -1.604 -21.554  -6.389  1.00  0.00           H
ATOM     26  HB3 PRO A   2      -0.397 -22.444  -6.917  1.00  0.00           H
ATOM     27  HG2 PRO A   2      -0.295 -19.800  -5.995  1.00  0.00           H
ATOM     28  HG3 PRO A   2       0.746 -20.964  -5.699  1.00  0.00           H
ATOM     29  HD2 PRO A   2       1.221 -19.147  -7.500  1.00  0.00           H
ATOM     30  HD3 PRO A   2       1.859 -20.599  -7.602  1.00  0.00           H
ATOM     31  N   GLU A   3      -3.442 -20.780  -8.503  1.00  0.00           N
ATOM     32  CA  GLU A   3      -4.692 -20.036  -8.550  1.00  0.00           C
ATOM     33  C   GLU A   3      -5.210 -19.656  -7.169  1.00  0.00           C
ATOM     34  O   GLU A   3      -6.147 -18.857  -7.084  1.00  0.00           O
ATOM     35  CB  GLU A   3      -5.755 -20.849  -9.293  1.00  0.00           C
ATOM     36  CG  GLU A   3      -5.603 -20.804 -10.807  1.00  0.00           C
ATOM     37  CD  GLU A   3      -6.441 -21.854 -11.510  1.00  0.00           C
ATOM     38  OE1 GLU A   3      -6.120 -22.193 -12.670  1.00  0.00           O
ATOM     39  OE2 GLU A   3      -7.421 -22.336 -10.897  1.00  0.00           O
ATOM     40  H   GLU A   3      -3.537 -21.633  -8.555  1.00  0.00           H
ATOM     41  HA  GLU A   3      -4.546 -19.215  -9.044  1.00  0.00           H
ATOM     42  HB2 GLU A   3      -5.691 -21.776  -9.015  1.00  0.00           H
ATOM     43  HB3 GLU A   3      -6.631 -20.496  -9.070  1.00  0.00           H
ATOM     44  HG2 GLU A   3      -5.884 -19.932 -11.127  1.00  0.00           H
ATOM     45  HG3 GLU A   3      -4.674 -20.958 -11.037  1.00  0.00           H
ATOM     46  N   VAL A   4      -4.620 -20.192  -6.096  1.00  0.00           N
ATOM     47  CA  VAL A   4      -5.010 -19.848  -4.737  1.00  0.00           C
ATOM     48  C   VAL A   4      -3.766 -19.520  -3.919  1.00  0.00           C
ATOM     49  O   VAL A   4      -2.636 -19.861  -4.280  1.00  0.00           O
ATOM     50  CB  VAL A   4      -5.816 -20.975  -4.053  1.00  0.00           C
ATOM     51  CG1 VAL A   4      -7.148 -21.176  -4.765  1.00  0.00           C
ATOM     52  CG2 VAL A   4      -5.021 -22.266  -4.014  1.00  0.00           C
ATOM     53  H   VAL A   4      -3.981 -20.766  -6.137  1.00  0.00           H
ATOM     54  HA  VAL A   4      -5.564 -19.052  -4.770  1.00  0.00           H
ATOM     55  HB  VAL A   4      -5.996 -20.718  -3.135  1.00  0.00           H
ATOM     56 HG11 VAL A   4      -7.645 -21.877  -4.314  1.00  0.00           H
ATOM     57 HG12 VAL A   4      -7.649 -20.346  -4.738  1.00  0.00           H
ATOM     58 HG13 VAL A   4      -6.979 -21.431  -5.685  1.00  0.00           H
ATOM     59 HG21 VAL A   4      -5.577 -22.969  -3.644  1.00  0.00           H
ATOM     60 HG22 VAL A   4      -4.752 -22.499  -4.917  1.00  0.00           H
ATOM     61 HG23 VAL A   4      -4.236 -22.138  -3.458  1.00  0.00           H
ATOM     62  N   SER A   5      -3.994 -18.843  -2.797  1.00  0.00           N
ATOM     63  CA  SER A   5      -2.894 -18.395  -1.959  1.00  0.00           C
ATOM     64  C   SER A   5      -2.294 -19.580  -1.205  1.00  0.00           C
ATOM     65  O   SER A   5      -3.032 -20.429  -0.688  1.00  0.00           O
ATOM     66  CB  SER A   5      -3.383 -17.339  -0.971  1.00  0.00           C
ATOM     67  OG  SER A   5      -2.611 -17.352   0.217  1.00  0.00           O
ATOM     68  H   SER A   5      -4.774 -18.632  -2.502  1.00  0.00           H
ATOM     69  HA  SER A   5      -2.198 -18.002  -2.509  1.00  0.00           H
ATOM     70  HB2 SER A   5      -3.309 -16.464  -1.384  1.00  0.00           H
ATOM     71  HB3 SER A   5      -4.308 -17.522  -0.747  1.00  0.00           H
ATOM     72  HG  SER A   5      -2.913 -16.790   0.763  1.00  0.00           H
ATOM     73  N   PRO A   6      -0.962 -19.679  -1.140  1.00  0.00           N
ATOM     74  CA  PRO A   6      -0.351 -20.733  -0.318  1.00  0.00           C
ATOM     75  C   PRO A   6      -0.535 -20.511   1.172  1.00  0.00           C
ATOM     76  O   PRO A   6      -0.271 -21.432   1.953  1.00  0.00           O
ATOM     77  CB  PRO A   6       1.135 -20.679  -0.710  1.00  0.00           C
ATOM     78  CG  PRO A   6       1.353 -19.292  -1.234  1.00  0.00           C
ATOM     79  CD  PRO A   6       0.047 -18.882  -1.872  1.00  0.00           C
ATOM     80  HA  PRO A   6      -0.707 -21.601  -0.564  1.00  0.00           H
ATOM     81  HB2 PRO A   6       1.688 -20.845   0.070  1.00  0.00           H
ATOM     82  HB3 PRO A   6       1.320 -21.341  -1.395  1.00  0.00           H
ATOM     83  HG2 PRO A   6       1.579 -18.698  -0.502  1.00  0.00           H
ATOM     84  HG3 PRO A   6       2.068 -19.299  -1.889  1.00  0.00           H
ATOM     85  HD2 PRO A   6      -0.112 -17.933  -1.753  1.00  0.00           H
ATOM     86  HD3 PRO A   6       0.041 -19.103  -2.817  1.00  0.00           H
ATOM     87  N   VAL A   7      -0.969 -19.329   1.593  1.00  0.00           N
ATOM     88  CA  VAL A   7      -1.227 -19.061   3.004  1.00  0.00           C
ATOM     89  C   VAL A   7      -2.653 -19.443   3.389  1.00  0.00           C
ATOM     90  O   VAL A   7      -2.870 -20.195   4.345  1.00  0.00           O
ATOM     91  CB  VAL A   7      -0.953 -17.577   3.312  1.00  0.00           C
ATOM     92  CG1 VAL A   7      -1.089 -17.308   4.813  1.00  0.00           C
ATOM     93  CG2 VAL A   7       0.426 -17.157   2.801  1.00  0.00           C
ATOM     94  H   VAL A   7      -1.122 -18.658   1.078  1.00  0.00           H
ATOM     95  HA  VAL A   7      -0.620 -19.601   3.533  1.00  0.00           H
ATOM     96  HB  VAL A   7      -1.612 -17.035   2.850  1.00  0.00           H
ATOM     97 HG11 VAL A   7      -0.778 -16.408   5.002  1.00  0.00           H
ATOM     98 HG12 VAL A   7      -2.021 -17.396   5.066  1.00  0.00           H
ATOM     99 HG13 VAL A   7      -0.552 -17.952   5.300  1.00  0.00           H
ATOM    100 HG21 VAL A   7       0.622 -16.262   3.119  1.00  0.00           H
ATOM    101 HG22 VAL A   7       1.090 -17.780   3.136  1.00  0.00           H
ATOM    102 HG23 VAL A   7       0.420 -17.169   1.831  1.00  0.00           H
ATOM    103  N   THR A   8      -3.648 -18.942   2.647  1.00  0.00           N
ATOM    104  CA  THR A   8      -5.048 -19.106   3.012  1.00  0.00           C
ATOM    105  C   THR A   8      -5.807 -20.103   2.145  1.00  0.00           C
ATOM    106  O   THR A   8      -6.885 -20.549   2.549  1.00  0.00           O
ATOM    107  CB  THR A   8      -5.782 -17.757   2.933  1.00  0.00           C
ATOM    108  OG1 THR A   8      -5.761 -17.284   1.577  1.00  0.00           O
ATOM    109  CG2 THR A   8      -5.134 -16.726   3.838  1.00  0.00           C
ATOM    110  H   THR A   8      -3.529 -18.499   1.919  1.00  0.00           H
ATOM    111  HA  THR A   8      -5.082 -19.421   3.928  1.00  0.00           H
ATOM    112  HB  THR A   8      -6.699 -17.873   3.227  1.00  0.00           H
ATOM    113  HG1 THR A   8      -4.967 -17.195   1.317  1.00  0.00           H
ATOM    114 HG21 THR A   8      -5.642 -15.900   3.818  1.00  0.00           H
ATOM    115 HG22 THR A   8      -5.106 -17.056   4.750  1.00  0.00           H
ATOM    116 HG23 THR A   8      -4.228 -16.547   3.541  1.00  0.00           H
ATOM    117  N   GLY A   9      -5.283 -20.460   0.980  1.00  0.00           N
ATOM    118  CA  GLY A   9      -5.997 -21.323   0.071  1.00  0.00           C
ATOM    119  C   GLY A   9      -7.121 -20.652  -0.679  1.00  0.00           C
ATOM    120  O   GLY A   9      -7.791 -21.313  -1.486  1.00  0.00           O
ATOM    121  H   GLY A   9      -4.510 -20.210   0.697  1.00  0.00           H
ATOM    122  HA2 GLY A   9      -5.372 -21.674  -0.582  1.00  0.00           H
ATOM    123  HA3 GLY A   9      -6.375 -22.061   0.575  1.00  0.00           H
ATOM    124  N   ASN A  10      -7.353 -19.370  -0.440  1.00  0.00           N
ATOM    125  CA  ASN A  10      -8.385 -18.636  -1.145  1.00  0.00           C
ATOM    126  C   ASN A  10      -7.856 -18.141  -2.483  1.00  0.00           C
ATOM    127  O   ASN A  10      -6.645 -18.006  -2.667  1.00  0.00           O
ATOM    128  CB  ASN A  10      -8.850 -17.451  -0.309  1.00  0.00           C
ATOM    129  CG  ASN A  10      -9.394 -17.864   1.040  1.00  0.00           C
ATOM    130  OD1 ASN A  10     -10.097 -18.869   1.158  1.00  0.00           O
ATOM    131  ND2 ASN A  10      -9.077 -17.082   2.069  1.00  0.00           N
ATOM    132  H   ASN A  10      -6.920 -18.898   0.134  1.00  0.00           H
ATOM    133  HA  ASN A  10      -9.147 -19.215  -1.303  1.00  0.00           H
ATOM    134  HB2 ASN A  10      -8.099 -16.855  -0.159  1.00  0.00           H
ATOM    135  HB3 ASN A  10      -9.554 -16.984  -0.786  1.00  0.00           H
ATOM    136 HD21 ASN A  10      -9.361 -17.273   2.858  1.00  0.00           H
ATOM    137 HD22 ASN A  10      -8.588 -16.386   1.945  1.00  0.00           H
ATOM    138  N   PRO A  11      -8.747 -17.867  -3.439  1.00  0.00           N
ATOM    139  CA  PRO A  11      -8.318 -17.179  -4.663  1.00  0.00           C
ATOM    140  C   PRO A  11      -7.692 -15.838  -4.314  1.00  0.00           C
ATOM    141  O   PRO A  11      -7.884 -15.297  -3.224  1.00  0.00           O
ATOM    142  CB  PRO A  11      -9.611 -17.011  -5.466  1.00  0.00           C
ATOM    143  CG  PRO A  11     -10.720 -17.169  -4.461  1.00  0.00           C
ATOM    144  CD  PRO A  11     -10.202 -18.119  -3.416  1.00  0.00           C
ATOM    145  HA  PRO A  11      -7.699 -17.718  -5.179  1.00  0.00           H
ATOM    146  HB2 PRO A  11      -9.635 -16.131  -5.872  1.00  0.00           H
ATOM    147  HB3 PRO A  11      -9.664 -17.695  -6.151  1.00  0.00           H
ATOM    148  HG2 PRO A  11     -10.930 -16.308  -4.068  1.00  0.00           H
ATOM    149  HG3 PRO A  11     -11.505 -17.535  -4.897  1.00  0.00           H
ATOM    150  HD2 PRO A  11     -10.576 -17.914  -2.545  1.00  0.00           H
ATOM    151  HD3 PRO A  11     -10.399 -19.038  -3.653  1.00  0.00           H
ATOM    152  N   VAL A  12      -6.930 -15.299  -5.257  1.00  0.00           N
ATOM    153  CA  VAL A  12      -6.135 -14.107  -5.004  1.00  0.00           C
ATOM    154  C   VAL A  12      -6.664 -12.956  -5.840  1.00  0.00           C
ATOM    155  O   VAL A  12      -7.239 -13.150  -6.911  1.00  0.00           O
ATOM    156  CB  VAL A  12      -4.632 -14.344  -5.297  1.00  0.00           C
ATOM    157  CG1 VAL A  12      -4.125 -15.557  -4.520  1.00  0.00           C
ATOM    158  CG2 VAL A  12      -4.395 -14.513  -6.793  1.00  0.00           C
ATOM    159  H   VAL A  12      -6.857 -15.609  -6.056  1.00  0.00           H
ATOM    160  HA  VAL A  12      -6.234 -13.867  -4.070  1.00  0.00           H
ATOM    161  HB  VAL A  12      -4.128 -13.568  -5.004  1.00  0.00           H
ATOM    162 HG11 VAL A  12      -3.167 -15.635  -4.647  1.00  0.00           H
ATOM    163 HG12 VAL A  12      -4.325 -15.436  -3.579  1.00  0.00           H
ATOM    164 HG13 VAL A  12      -4.569 -16.353  -4.853  1.00  0.00           H
ATOM    165 HG21 VAL A  12      -3.515 -14.895  -6.932  1.00  0.00           H
ATOM    166 HG22 VAL A  12      -5.074 -15.104  -7.155  1.00  0.00           H
ATOM    167 HG23 VAL A  12      -4.450 -13.645  -7.221  1.00  0.00           H
ATOM    168  N   SER A  13      -6.454 -11.743  -5.335  1.00  0.00           N
ATOM    169  CA  SER A  13      -6.747 -10.543  -6.093  1.00  0.00           C
ATOM    170  C   SER A  13      -6.001 -10.567  -7.422  1.00  0.00           C
ATOM    171  O   SER A  13      -4.977 -11.240  -7.562  1.00  0.00           O
ATOM    172  CB  SER A  13      -6.341  -9.306  -5.291  1.00  0.00           C
ATOM    173  OG  SER A  13      -5.915  -8.258  -6.141  1.00  0.00           O
ATOM    174  H   SER A  13      -6.139 -11.591  -4.549  1.00  0.00           H
ATOM    175  HA  SER A  13      -7.698 -10.496  -6.276  1.00  0.00           H
ATOM    176  HB2 SER A  13      -7.106  -9.001  -4.777  1.00  0.00           H
ATOM    177  HB3 SER A  13      -5.614  -9.543  -4.695  1.00  0.00           H
ATOM    178  HG  SER A  13      -5.720  -7.580  -5.685  1.00  0.00           H
ATOM    179  N   PRO A  14      -6.500  -9.840  -8.423  1.00  0.00           N
ATOM    180  CA  PRO A  14      -5.743  -9.737  -9.683  1.00  0.00           C
ATOM    181  C   PRO A  14      -4.426  -9.005  -9.524  1.00  0.00           C
ATOM    182  O   PRO A  14      -3.518  -9.225 -10.334  1.00  0.00           O
ATOM    183  CB  PRO A  14      -6.702  -8.985 -10.625  1.00  0.00           C
ATOM    184  CG  PRO A  14      -7.703  -8.311  -9.724  1.00  0.00           C
ATOM    185  CD  PRO A  14      -7.806  -9.149  -8.481  1.00  0.00           C
ATOM    186  HA  PRO A  14      -5.581 -10.619 -10.051  1.00  0.00           H
ATOM    187  HB2 PRO A  14      -6.207  -8.330 -11.142  1.00  0.00           H
ATOM    188  HB3 PRO A  14      -7.140  -9.615 -11.218  1.00  0.00           H
ATOM    189  HG2 PRO A  14      -7.393  -7.418  -9.507  1.00  0.00           H
ATOM    190  HG3 PRO A  14      -8.561  -8.264 -10.174  1.00  0.00           H
ATOM    191  HD2 PRO A  14      -7.936  -8.590  -7.699  1.00  0.00           H
ATOM    192  HD3 PRO A  14      -8.532  -9.788  -8.556  1.00  0.00           H
ATOM    193  N   HIS A  15      -4.285  -8.158  -8.511  1.00  0.00           N
ATOM    194  CA  HIS A  15      -3.050  -7.423  -8.271  1.00  0.00           C
ATOM    195  C   HIS A  15      -2.045  -8.207  -7.434  1.00  0.00           C
ATOM    196  O   HIS A  15      -0.933  -7.721  -7.211  1.00  0.00           O
ATOM    197  CB  HIS A  15      -3.360  -6.095  -7.579  1.00  0.00           C
ATOM    198  CG  HIS A  15      -4.340  -5.245  -8.316  1.00  0.00           C
ATOM    199  ND1 HIS A  15      -4.097  -4.757  -9.581  1.00  0.00           N
ATOM    200  CD2 HIS A  15      -5.567  -4.793  -7.965  1.00  0.00           C
ATOM    201  CE1 HIS A  15      -5.132  -4.039  -9.979  1.00  0.00           C
ATOM    202  NE2 HIS A  15      -6.039  -4.045  -9.017  1.00  0.00           N
ATOM    203  H   HIS A  15      -4.903  -7.990  -7.938  1.00  0.00           H
ATOM    204  HA  HIS A  15      -2.636  -7.227  -9.126  1.00  0.00           H
ATOM    205  HB2 HIS A  15      -3.731  -6.280  -6.701  1.00  0.00           H
ATOM    206  HB3 HIS A  15      -2.537  -5.590  -7.491  1.00  0.00           H
ATOM    207  HD2 HIS A  15      -6.008  -4.957  -7.163  1.00  0.00           H
ATOM    208  HE1 HIS A  15      -5.210  -3.603 -10.797  1.00  0.00           H
ATOM    209  HE2 HIS A  15      -6.800  -3.646  -9.045  1.00  0.00           H
ATOM    210  N   TYR A  16      -2.425  -9.389  -6.954  1.00  0.00           N
ATOM    211  CA  TYR A  16      -1.558 -10.219  -6.132  1.00  0.00           C
ATOM    212  C   TYR A  16      -0.166 -10.340  -6.735  1.00  0.00           C
ATOM    213  O   TYR A  16      -0.011 -10.595  -7.935  1.00  0.00           O
ATOM    214  CB  TYR A  16      -2.193 -11.603  -6.007  1.00  0.00           C
ATOM    215  CG  TYR A  16      -1.804 -12.447  -4.821  1.00  0.00           C
ATOM    216  CD1 TYR A  16      -2.321 -12.194  -3.564  1.00  0.00           C
ATOM    217  CD2 TYR A  16      -0.960 -13.539  -4.971  1.00  0.00           C
ATOM    218  CE1 TYR A  16      -1.987 -12.989  -2.483  1.00  0.00           C
ATOM    219  CE2 TYR A  16      -0.626 -14.332  -3.898  1.00  0.00           C
ATOM    220  CZ  TYR A  16      -1.153 -14.057  -2.657  1.00  0.00           C
ATOM    221  OH  TYR A  16      -0.827 -14.843  -1.580  1.00  0.00           O
ATOM    222  H   TYR A  16      -3.198  -9.740  -7.095  1.00  0.00           H
ATOM    223  HA  TYR A  16      -1.461  -9.819  -5.254  1.00  0.00           H
ATOM    224  HB2 TYR A  16      -3.154 -11.485  -5.962  1.00  0.00           H
ATOM    225  HB3 TYR A  16      -1.957 -12.110  -6.799  1.00  0.00           H
ATOM    226  HD1 TYR A  16      -2.902 -11.478  -3.444  1.00  0.00           H
ATOM    227  HD2 TYR A  16      -0.615 -13.738  -5.811  1.00  0.00           H
ATOM    228  HE1 TYR A  16      -2.330 -12.798  -1.640  1.00  0.00           H
ATOM    229  HE2 TYR A  16      -0.047 -15.051  -4.011  1.00  0.00           H
ATOM    230  HH  TYR A  16      -1.184 -14.538  -0.883  1.00  0.00           H
ATOM    231  N   ILE A  17       0.849 -10.167  -5.887  1.00  0.00           N
ATOM    232  CA  ILE A  17       2.233 -10.437  -6.259  1.00  0.00           C
ATOM    233  C   ILE A  17       2.639 -11.723  -5.555  1.00  0.00           C
ATOM    234  O   ILE A  17       2.706 -11.771  -4.320  1.00  0.00           O
ATOM    235  CB  ILE A  17       3.173  -9.282  -5.898  1.00  0.00           C
ATOM    236  CG1 ILE A  17       2.863  -8.055  -6.754  1.00  0.00           C
ATOM    237  CG2 ILE A  17       4.623  -9.714  -6.107  1.00  0.00           C
ATOM    238  CD1 ILE A  17       3.704  -6.842  -6.424  1.00  0.00           C
ATOM    239  H   ILE A  17       0.756  -9.889  -5.079  1.00  0.00           H
ATOM    240  HA  ILE A  17       2.287 -10.572  -7.218  1.00  0.00           H
ATOM    241  HB  ILE A  17       3.038  -9.051  -4.966  1.00  0.00           H
ATOM    242 HG12 ILE A  17       3.021  -8.278  -7.685  1.00  0.00           H
ATOM    243 HG13 ILE A  17       1.933  -7.813  -6.624  1.00  0.00           H
ATOM    244 HG21 ILE A  17       5.202  -8.943  -5.997  1.00  0.00           H
ATOM    245 HG22 ILE A  17       4.849 -10.393  -5.452  1.00  0.00           H
ATOM    246 HG23 ILE A  17       4.719 -10.074  -7.003  1.00  0.00           H
ATOM    247 HD11 ILE A  17       3.316  -6.063  -6.852  1.00  0.00           H
ATOM    248 HD12 ILE A  17       3.716  -6.718  -5.462  1.00  0.00           H
ATOM    249 HD13 ILE A  17       4.606  -6.984  -6.751  1.00  0.00           H
ATOM    250  N   HIS A  18       2.904 -12.767  -6.338  1.00  0.00           N
ATOM    251  CA  HIS A  18       3.312 -14.042  -5.771  1.00  0.00           C
ATOM    252  C   HIS A  18       4.748 -13.968  -5.271  1.00  0.00           C
ATOM    253  O   HIS A  18       5.610 -13.350  -5.896  1.00  0.00           O
ATOM    254  CB  HIS A  18       3.177 -15.149  -6.812  1.00  0.00           C
ATOM    255  CG  HIS A  18       1.763 -15.449  -7.193  1.00  0.00           C
ATOM    256  ND1 HIS A  18       0.945 -16.262  -6.438  1.00  0.00           N
ATOM    257  CD2 HIS A  18       1.021 -15.043  -8.251  1.00  0.00           C
ATOM    258  CE1 HIS A  18      -0.240 -16.340  -7.014  1.00  0.00           C
ATOM    259  NE2 HIS A  18      -0.218 -15.612  -8.117  1.00  0.00           N
ATOM    260  H   HIS A  18       2.855 -12.759  -7.196  1.00  0.00           H
ATOM    261  HA  HIS A  18       2.737 -14.261  -5.021  1.00  0.00           H
ATOM    262  HB2 HIS A  18       3.650 -14.881  -7.616  1.00  0.00           H
ATOM    263  HB3 HIS A  18       3.566 -15.963  -6.454  1.00  0.00           H
ATOM    264  HD2 HIS A  18       1.300 -14.482  -8.939  1.00  0.00           H
ATOM    265  HE1 HIS A  18      -0.967 -16.826  -6.698  1.00  0.00           H
ATOM    266  HE2 HIS A  18      -0.876 -15.511  -8.663  1.00  0.00           H
ATOM    267  N   SER A  19       4.999 -14.610  -4.136  1.00  0.00           N
ATOM    268  CA  SER A  19       6.323 -14.678  -3.526  1.00  0.00           C
ATOM    269  C   SER A  19       6.574 -16.097  -3.034  1.00  0.00           C
ATOM    270  O   SER A  19       6.969 -16.328  -1.892  1.00  0.00           O
ATOM    271  CB  SER A  19       6.455 -13.663  -2.392  1.00  0.00           C
ATOM    272  OG  SER A  19       7.811 -13.331  -2.167  1.00  0.00           O
ATOM    273  H   SER A  19       4.399 -15.030  -3.685  1.00  0.00           H
ATOM    274  HA  SER A  19       6.992 -14.465  -4.195  1.00  0.00           H
ATOM    275  HB2 SER A  19       5.968 -12.858  -2.631  1.00  0.00           H
ATOM    276  HB3 SER A  19       6.085 -14.046  -1.581  1.00  0.00           H
ATOM    277  HG  SER A  19       8.249 -14.022  -1.980  1.00  0.00           H
ATOM    278  N   SER A  20       6.324 -17.068  -3.909  1.00  0.00           N
ATOM    279  CA  SER A  20       6.520 -18.481  -3.617  1.00  0.00           C
ATOM    280  C   SER A  20       7.620 -19.101  -4.466  1.00  0.00           C
ATOM    281  O   SER A  20       7.829 -20.321  -4.400  1.00  0.00           O
ATOM    282  CB  SER A  20       5.212 -19.250  -3.835  1.00  0.00           C
ATOM    283  OG  SER A  20       4.719 -19.036  -5.149  1.00  0.00           O
ATOM    284  H   SER A  20       6.030 -16.927  -4.705  1.00  0.00           H
ATOM    285  HA  SER A  20       6.769 -18.576  -2.684  1.00  0.00           H
ATOM    286  HB2 SER A  20       5.377 -20.198  -3.710  1.00  0.00           H
ATOM    287  HB3 SER A  20       4.552 -18.940  -3.195  1.00  0.00           H
ATOM    288  HG  SER A  20       5.270 -19.326  -5.713  1.00  0.00           H
ATOM    289  N   THR A  21       8.318 -18.300  -5.271  1.00  0.00           N
ATOM    290  CA  THR A  21       9.435 -18.786  -6.072  1.00  0.00           C
ATOM    291  C   THR A  21      10.609 -17.823  -5.957  1.00  0.00           C
ATOM    292  O   THR A  21      10.571 -16.886  -5.155  1.00  0.00           O
ATOM    293  CB  THR A  21       9.023 -18.948  -7.538  1.00  0.00           C
ATOM    294  OG1 THR A  21       9.106 -17.680  -8.200  1.00  0.00           O
ATOM    295  CG2 THR A  21       7.600 -19.481  -7.634  1.00  0.00           C
ATOM    296  H   THR A  21       8.162 -17.460  -5.370  1.00  0.00           H
ATOM    297  HA  THR A  21       9.709 -19.658  -5.747  1.00  0.00           H
ATOM    298  HB  THR A  21       9.615 -19.579  -7.977  1.00  0.00           H
ATOM    299  HG1 THR A  21       8.603 -17.124  -7.821  1.00  0.00           H
ATOM    300 HG21 THR A  21       7.415 -19.773  -8.540  1.00  0.00           H
ATOM    301 HG22 THR A  21       7.485 -20.232  -7.031  1.00  0.00           H
ATOM    302 HG23 THR A  21       6.969 -18.785  -7.393  1.00  0.00           H
ATOM    303  N   LEU A  22      11.650 -18.034  -6.767  1.00  0.00           N
ATOM    304  CA  LEU A  22      12.823 -17.172  -6.726  1.00  0.00           C
ATOM    305  C   LEU A  22      12.575 -15.787  -7.305  1.00  0.00           C
ATOM    306  O   LEU A  22      13.484 -14.950  -7.263  1.00  0.00           O
ATOM    307  CB  LEU A  22      13.975 -17.841  -7.474  1.00  0.00           C
ATOM    308  CG  LEU A  22      14.686 -18.953  -6.701  1.00  0.00           C
ATOM    309  CD1 LEU A  22      15.372 -19.916  -7.659  1.00  0.00           C
ATOM    310  CD2 LEU A  22      15.680 -18.364  -5.722  1.00  0.00           C
ATOM    311  H   LEU A  22      11.697 -18.669  -7.346  1.00  0.00           H
ATOM    312  HA  LEU A  22      13.084 -17.055  -5.799  1.00  0.00           H
ATOM    313  HB2 LEU A  22      13.625 -18.231  -8.290  1.00  0.00           H
ATOM    314  HB3 LEU A  22      14.637 -17.165  -7.687  1.00  0.00           H
ATOM    315  HG  LEU A  22      14.030 -19.456  -6.194  1.00  0.00           H
ATOM    316 HD11 LEU A  22      15.833 -20.597  -7.145  1.00  0.00           H
ATOM    317 HD12 LEU A  22      14.702 -20.327  -8.228  1.00  0.00           H
ATOM    318 HD13 LEU A  22      16.008 -19.423  -8.201  1.00  0.00           H
ATOM    319 HD21 LEU A  22      16.087 -19.083  -5.215  1.00  0.00           H
ATOM    320 HD22 LEU A  22      16.361 -17.881  -6.216  1.00  0.00           H
ATOM    321 HD23 LEU A  22      15.213 -17.760  -5.124  1.00  0.00           H
ATOM    322  N   HIS A  23      11.386 -15.514  -7.833  1.00  0.00           N
ATOM    323  CA  HIS A  23      11.064 -14.212  -8.396  1.00  0.00           C
ATOM    324  C   HIS A  23       9.639 -13.826  -8.013  1.00  0.00           C
ATOM    325  O   HIS A  23       8.748 -14.679  -7.953  1.00  0.00           O
ATOM    326  CB  HIS A  23      11.184 -14.210  -9.928  1.00  0.00           C
ATOM    327  CG  HIS A  23      12.517 -14.657 -10.437  1.00  0.00           C
ATOM    328  ND1 HIS A  23      12.820 -15.985 -10.666  1.00  0.00           N
ATOM    329  CD2 HIS A  23      13.628 -13.954 -10.767  1.00  0.00           C
ATOM    330  CE1 HIS A  23      14.063 -16.080 -11.106  1.00  0.00           C
ATOM    331  NE2 HIS A  23      14.574 -14.863 -11.181  1.00  0.00           N
ATOM    332  H   HIS A  23      10.739 -16.078  -7.876  1.00  0.00           H
ATOM    333  HA  HIS A  23      11.677 -13.555  -8.031  1.00  0.00           H
ATOM    334  HB2 HIS A  23      10.513 -14.808 -10.292  1.00  0.00           H
ATOM    335  HB3 HIS A  23      11.033 -13.307 -10.249  1.00  0.00           H
ATOM    336  HD2 HIS A  23      13.731 -13.031 -10.722  1.00  0.00           H
ATOM    337  HE1 HIS A  23      14.503 -16.869 -11.324  1.00  0.00           H
ATOM    338  HE2 HIS A  23      15.369 -14.671 -11.446  1.00  0.00           H
ATOM    339  N   PHE A  24       9.425 -12.539  -7.767  1.00  0.00           N
ATOM    340  CA  PHE A  24       8.073 -12.014  -7.703  1.00  0.00           C
ATOM    341  C   PHE A  24       7.362 -12.287  -9.023  1.00  0.00           C
ATOM    342  O   PHE A  24       7.975 -12.283 -10.097  1.00  0.00           O
ATOM    343  CB  PHE A  24       8.095 -10.516  -7.421  1.00  0.00           C
ATOM    344  CG  PHE A  24       8.555 -10.166  -6.033  1.00  0.00           C
ATOM    345  CD1 PHE A  24       7.913 -10.680  -4.921  1.00  0.00           C
ATOM    346  CD2 PHE A  24       9.633  -9.319  -5.846  1.00  0.00           C
ATOM    347  CE1 PHE A  24       8.337 -10.358  -3.656  1.00  0.00           C
ATOM    348  CE2 PHE A  24      10.058  -8.994  -4.576  1.00  0.00           C
ATOM    349  CZ  PHE A  24       9.411  -9.512  -3.480  1.00  0.00           C
ATOM    350  H   PHE A  24      10.043 -11.955  -7.634  1.00  0.00           H
ATOM    351  HA  PHE A  24       7.582 -12.442  -6.984  1.00  0.00           H
ATOM    352  HB2 PHE A  24       8.699 -10.089  -8.049  1.00  0.00           H
ATOM    353  HB3 PHE A  24       7.198 -10.164  -7.532  1.00  0.00           H
ATOM    354  HD1 PHE A  24       7.187 -11.250  -5.031  1.00  0.00           H
ATOM    355  HD2 PHE A  24      10.075  -8.967  -6.584  1.00  0.00           H
ATOM    356  HE1 PHE A  24       7.899 -10.712  -2.916  1.00  0.00           H
ATOM    357  HE2 PHE A  24      10.784  -8.423  -4.460  1.00  0.00           H
ATOM    358  HZ  PHE A  24       9.697  -9.293  -2.623  1.00  0.00           H
ATOM    359  N   GLN A  25       6.058 -12.537  -8.940  1.00  0.00           N
ATOM    360  CA  GLN A  25       5.264 -12.838 -10.122  1.00  0.00           C
ATOM    361  C   GLN A  25       3.881 -12.222  -9.996  1.00  0.00           C
ATOM    362  O   GLN A  25       3.275 -12.253  -8.921  1.00  0.00           O
ATOM    363  CB  GLN A  25       5.096 -14.347 -10.332  1.00  0.00           C
ATOM    364  CG  GLN A  25       6.373 -15.148 -10.308  1.00  0.00           C
ATOM    365  CD  GLN A  25       6.104 -16.639 -10.300  1.00  0.00           C
ATOM    366  OE1 GLN A  25       5.657 -17.194  -9.296  1.00  0.00           O
ATOM    367  NE2 GLN A  25       6.368 -17.295 -11.428  1.00  0.00           N
ATOM    368  H   GLN A  25       5.610 -12.536  -8.206  1.00  0.00           H
ATOM    369  HA  GLN A  25       5.715 -12.454 -10.890  1.00  0.00           H
ATOM    370  HB2 GLN A  25       4.524 -14.692  -9.628  1.00  0.00           H
ATOM    371  HB3 GLN A  25       4.680 -14.490 -11.197  1.00  0.00           H
ATOM    372  HG2 GLN A  25       6.896 -14.938 -11.097  1.00  0.00           H
ATOM    373  HG3 GLN A  25       6.874 -14.925  -9.509  1.00  0.00           H
ATOM    374 HE21 GLN A  25       6.674 -16.871 -12.110  1.00  0.00           H
ATOM    375 HE22 GLN A  25       6.232 -18.143 -11.473  1.00  0.00           H
ATOM    376  N   ASP A  26       3.386 -11.674 -11.104  1.00  0.00           N
ATOM    377  CA  ASP A  26       1.985 -11.289 -11.192  1.00  0.00           C
ATOM    378  C   ASP A  26       1.150 -12.524 -11.541  1.00  0.00           C
ATOM    379  O   ASP A  26       1.677 -13.621 -11.757  1.00  0.00           O
ATOM    380  CB  ASP A  26       1.802 -10.155 -12.197  1.00  0.00           C
ATOM    381  CG  ASP A  26       2.034 -10.585 -13.631  1.00  0.00           C
ATOM    382  OD1 ASP A  26       2.339 -11.766 -13.890  1.00  0.00           O
ATOM    383  OD2 ASP A  26       1.903  -9.720 -14.517  1.00  0.00           O
ATOM    384  H   ASP A  26       3.842 -11.517 -11.816  1.00  0.00           H
ATOM    385  HA  ASP A  26       1.683 -10.951 -10.335  1.00  0.00           H
ATOM    386  HB2 ASP A  26       0.895  -9.819 -12.129  1.00  0.00           H
ATOM    387  HB3 ASP A  26       2.434  -9.448 -11.992  1.00  0.00           H
ATOM    388  N   VAL A  27      -0.172 -12.352 -11.599  1.00  0.00           N
ATOM    389  CA  VAL A  27      -1.034 -13.504 -11.795  1.00  0.00           C
ATOM    390  C   VAL A  27      -0.854 -14.118 -13.176  1.00  0.00           C
ATOM    391  O   VAL A  27      -1.264 -15.266 -13.393  1.00  0.00           O
ATOM    392  CB  VAL A  27      -2.519 -13.144 -11.576  1.00  0.00           C
ATOM    393  CG1 VAL A  27      -2.787 -12.912 -10.097  1.00  0.00           C
ATOM    394  CG2 VAL A  27      -2.911 -11.924 -12.392  1.00  0.00           C
ATOM    395  H   VAL A  27      -0.579 -11.597 -11.528  1.00  0.00           H
ATOM    396  HA  VAL A  27      -0.782 -14.161 -11.128  1.00  0.00           H
ATOM    397  HB  VAL A  27      -3.068 -13.884 -11.878  1.00  0.00           H
ATOM    398 HG11 VAL A  27      -3.724 -12.689  -9.977  1.00  0.00           H
ATOM    399 HG12 VAL A  27      -2.575 -13.722  -9.607  1.00  0.00           H
ATOM    400 HG13 VAL A  27      -2.231 -12.181  -9.785  1.00  0.00           H
ATOM    401 HG21 VAL A  27      -3.879 -11.854 -12.409  1.00  0.00           H
ATOM    402 HG22 VAL A  27      -2.529 -11.133 -11.980  1.00  0.00           H
ATOM    403 HG23 VAL A  27      -2.571 -12.025 -13.294  1.00  0.00           H
ATOM    404  N   ASN A  28      -0.265 -13.387 -14.122  1.00  0.00           N
ATOM    405  CA  ASN A  28      -0.018 -13.915 -15.458  1.00  0.00           C
ATOM    406  C   ASN A  28       1.354 -14.563 -15.580  1.00  0.00           C
ATOM    407  O   ASN A  28       1.819 -14.808 -16.698  1.00  0.00           O
ATOM    408  CB  ASN A  28      -0.171 -12.806 -16.499  1.00  0.00           C
ATOM    409  CG  ASN A  28      -1.627 -12.417 -16.721  1.00  0.00           C
ATOM    410  OD1 ASN A  28      -2.497 -13.277 -16.861  1.00  0.00           O
ATOM    411  ND2 ASN A  28      -1.895 -11.118 -16.755  1.00  0.00           N
ATOM    412  H   ASN A  28       0.002 -12.578 -14.011  1.00  0.00           H
ATOM    413  HA  ASN A  28      -0.684 -14.592 -15.654  1.00  0.00           H
ATOM    414  HB2 ASN A  28       0.309 -12.019 -16.198  1.00  0.00           H
ATOM    415  HB3 ASN A  28       0.191 -13.113 -17.345  1.00  0.00           H
ATOM    416 HD21 ASN A  28      -2.703 -10.850 -16.878  1.00  0.00           H
ATOM    417 HD22 ASN A  28      -1.262 -10.546 -16.655  1.00  0.00           H
ATOM    418  N   GLY A  29       2.012 -14.839 -14.459  1.00  0.00           N
ATOM    419  CA  GLY A  29       3.280 -15.530 -14.480  1.00  0.00           C
ATOM    420  C   GLY A  29       4.469 -14.702 -14.899  1.00  0.00           C
ATOM    421  O   GLY A  29       5.532 -15.274 -15.157  1.00  0.00           O
ATOM    422  H   GLY A  29       1.738 -14.631 -13.671  1.00  0.00           H
ATOM    423  HA2 GLY A  29       3.460 -15.869 -13.589  1.00  0.00           H
ATOM    424  HA3 GLY A  29       3.213 -16.278 -15.094  1.00  0.00           H
ATOM    425  N   ARG A  30       4.327 -13.380 -14.986  1.00  0.00           N
ATOM    426  CA  ARG A  30       5.444 -12.523 -15.351  1.00  0.00           C
ATOM    427  C   ARG A  30       6.338 -12.302 -14.138  1.00  0.00           C
ATOM    428  O   ARG A  30       5.850 -12.012 -13.044  1.00  0.00           O
ATOM    429  CB  ARG A  30       4.952 -11.178 -15.879  1.00  0.00           C
ATOM    430  CG  ARG A  30       4.176 -11.263 -17.175  1.00  0.00           C
ATOM    431  CD  ARG A  30       4.061  -9.903 -17.833  1.00  0.00           C
ATOM    432  NE  ARG A  30       3.303  -8.963 -17.014  1.00  0.00           N
ATOM    433  CZ  ARG A  30       3.133  -7.676 -17.314  1.00  0.00           C
ATOM    434  NH1 ARG A  30       3.671  -7.170 -18.416  1.00  0.00           N
ATOM    435  NH2 ARG A  30       2.429  -6.894 -16.514  1.00  0.00           N
ATOM    436  H   ARG A  30       3.593 -12.958 -14.837  1.00  0.00           H
ATOM    437  HA  ARG A  30       5.957 -12.953 -16.053  1.00  0.00           H
ATOM    438  HB2 ARG A  30       4.369 -10.779 -15.214  1.00  0.00           H
ATOM    439  HB3 ARG A  30       5.720 -10.606 -16.033  1.00  0.00           H
ATOM    440  HG2 ARG A  30       4.634 -11.861 -17.787  1.00  0.00           H
ATOM    441  HG3 ARG A  30       3.282 -11.593 -16.996  1.00  0.00           H
ATOM    442  HD2 ARG A  30       4.949  -9.538 -17.970  1.00  0.00           H
ATOM    443  HD3 ARG A  30       3.606  -9.997 -18.685  1.00  0.00           H
ATOM    444  HE  ARG A  30       2.944  -9.258 -16.291  1.00  0.00           H
ATOM    445 HH11 ARG A  30       4.132  -7.673 -18.940  1.00  0.00           H
ATOM    446 HH12 ARG A  30       3.559  -6.339 -18.607  1.00  0.00           H
ATOM    447 HH21 ARG A  30       2.079  -7.215 -15.797  1.00  0.00           H
ATOM    448 HH22 ARG A  30       2.320  -6.064 -16.710  1.00  0.00           H
ATOM    449  N   SER A  31       7.646 -12.428 -14.334  1.00  0.00           N
ATOM    450  CA  SER A  31       8.594 -12.100 -13.275  1.00  0.00           C
ATOM    451  C   SER A  31       8.648 -10.591 -13.092  1.00  0.00           C
ATOM    452  O   SER A  31       8.885  -9.845 -14.051  1.00  0.00           O
ATOM    453  CB  SER A  31       9.981 -12.642 -13.608  1.00  0.00           C
ATOM    454  OG  SER A  31       9.899 -13.950 -14.141  1.00  0.00           O
ATOM    455  H   SER A  31       8.009 -12.699 -15.066  1.00  0.00           H
ATOM    456  HA  SER A  31       8.307 -12.510 -12.444  1.00  0.00           H
ATOM    457  HB2 SER A  31      10.397 -12.061 -14.263  1.00  0.00           H
ATOM    458  HB3 SER A  31      10.513 -12.665 -12.798  1.00  0.00           H
ATOM    459  HG  SER A  31       9.522 -13.932 -14.891  1.00  0.00           H
ATOM    460  N   LEU A  32       8.424 -10.142 -11.863  1.00  0.00           N
ATOM    461  CA  LEU A  32       8.408  -8.725 -11.541  1.00  0.00           C
ATOM    462  C   LEU A  32       9.707  -8.329 -10.846  1.00  0.00           C
ATOM    463  O   LEU A  32      10.273  -9.106 -10.064  1.00  0.00           O
ATOM    464  CB  LEU A  32       7.218  -8.388 -10.645  1.00  0.00           C
ATOM    465  CG  LEU A  32       5.870  -9.011 -11.029  1.00  0.00           C
ATOM    466  CD1 LEU A  32       4.815  -8.716  -9.970  1.00  0.00           C
ATOM    467  CD2 LEU A  32       5.417  -8.520 -12.397  1.00  0.00           C
ATOM    468  H   LEU A  32       8.277 -10.652 -11.185  1.00  0.00           H
ATOM    469  HA  LEU A  32       8.331  -8.209 -12.360  1.00  0.00           H
ATOM    470  HB2 LEU A  32       7.424  -8.689  -9.746  1.00  0.00           H
ATOM    471  HB3 LEU A  32       7.099  -7.425 -10.653  1.00  0.00           H
ATOM    472  HG  LEU A  32       5.976  -9.974 -11.081  1.00  0.00           H
ATOM    473 HD11 LEU A  32       3.978  -9.131 -10.233  1.00  0.00           H
ATOM    474 HD12 LEU A  32       5.111  -9.077  -9.120  1.00  0.00           H
ATOM    475 HD13 LEU A  32       4.699  -7.755  -9.899  1.00  0.00           H
ATOM    476 HD21 LEU A  32       4.571  -8.939 -12.619  1.00  0.00           H
ATOM    477 HD22 LEU A  32       5.311  -7.556 -12.367  1.00  0.00           H
ATOM    478 HD23 LEU A  32       6.087  -8.759 -13.056  1.00  0.00           H
ATOM    479  N   VAL A  33      10.179  -7.118 -11.137  1.00  0.00           N
ATOM    480  CA  VAL A  33      11.292  -6.517 -10.421  1.00  0.00           C
ATOM    481  C   VAL A  33      10.787  -5.248  -9.756  1.00  0.00           C
ATOM    482  O   VAL A  33      10.233  -4.373 -10.423  1.00  0.00           O
ATOM    483  CB  VAL A  33      12.483  -6.218 -11.350  1.00  0.00           C
ATOM    484  CG1 VAL A  33      13.565  -5.467 -10.575  1.00  0.00           C
ATOM    485  CG2 VAL A  33      13.034  -7.503 -11.935  1.00  0.00           C
ATOM    486  H   VAL A  33       9.860  -6.618 -11.760  1.00  0.00           H
ATOM    487  HA  VAL A  33      11.599  -7.128  -9.733  1.00  0.00           H
ATOM    488  HB  VAL A  33      12.186  -5.661 -12.086  1.00  0.00           H
ATOM    489 HG11 VAL A  33      14.400  -5.521 -11.066  1.00  0.00           H
ATOM    490 HG12 VAL A  33      13.298  -4.539 -10.478  1.00  0.00           H
ATOM    491 HG13 VAL A  33      13.668  -5.874  -9.701  1.00  0.00           H
ATOM    492 HG21 VAL A  33      13.786  -7.291 -12.510  1.00  0.00           H
ATOM    493 HG22 VAL A  33      13.323  -8.081 -11.212  1.00  0.00           H
ATOM    494 HG23 VAL A  33      12.337  -7.941 -12.450  1.00  0.00           H
ATOM    495  N   LEU A  34      10.981  -5.146  -8.451  1.00  0.00           N
ATOM    496  CA  LEU A  34      10.518  -4.004  -7.667  1.00  0.00           C
ATOM    497  C   LEU A  34      11.727  -3.210  -7.193  1.00  0.00           C
ATOM    498  O   LEU A  34      12.569  -3.732  -6.447  1.00  0.00           O
ATOM    499  CB  LEU A  34       9.672  -4.466  -6.480  1.00  0.00           C
ATOM    500  CG  LEU A  34       8.439  -5.273  -6.881  1.00  0.00           C
ATOM    501  CD1 LEU A  34       7.879  -6.014  -5.683  1.00  0.00           C
ATOM    502  CD2 LEU A  34       7.366  -4.373  -7.509  1.00  0.00           C
ATOM    503  H   LEU A  34      11.389  -5.740  -7.982  1.00  0.00           H
ATOM    504  HA  LEU A  34       9.974  -3.426  -8.224  1.00  0.00           H
ATOM    505  HB2 LEU A  34      10.219  -5.025  -5.907  1.00  0.00           H
ATOM    506  HB3 LEU A  34       9.369  -3.684  -5.992  1.00  0.00           H
ATOM    507  HG  LEU A  34       8.699  -5.926  -7.550  1.00  0.00           H
ATOM    508 HD11 LEU A  34       7.094  -6.512  -5.958  1.00  0.00           H
ATOM    509 HD12 LEU A  34       8.555  -6.622  -5.344  1.00  0.00           H
ATOM    510 HD13 LEU A  34       7.640  -5.371  -4.998  1.00  0.00           H
ATOM    511 HD21 LEU A  34       6.592  -4.913  -7.734  1.00  0.00           H
ATOM    512 HD22 LEU A  34       7.116  -3.687  -6.870  1.00  0.00           H
ATOM    513 HD23 LEU A  34       7.727  -3.962  -8.310  1.00  0.00           H
ATOM    514  N   ARG A  35      11.818  -1.961  -7.634  1.00  0.00           N
ATOM    515  CA  ARG A  35      12.936  -1.091  -7.293  1.00  0.00           C
ATOM    516  C   ARG A  35      12.400   0.275  -6.903  1.00  0.00           C
ATOM    517  O   ARG A  35      11.466   0.787  -7.527  1.00  0.00           O
ATOM    518  CB  ARG A  35      13.924  -0.969  -8.468  1.00  0.00           C
ATOM    519  CG  ARG A  35      14.651  -2.273  -8.783  1.00  0.00           C
ATOM    520  CD  ARG A  35      15.569  -2.144  -9.991  1.00  0.00           C
ATOM    521  NE  ARG A  35      16.481  -3.283 -10.095  1.00  0.00           N
ATOM    522  CZ  ARG A  35      17.501  -3.351 -10.944  1.00  0.00           C
ATOM    523  NH1 ARG A  35      17.746  -2.346 -11.782  1.00  0.00           N
ATOM    524  NH2 ARG A  35      18.276  -4.425 -10.957  1.00  0.00           N
ATOM    525  H   ARG A  35      11.233  -1.588  -8.141  1.00  0.00           H
ATOM    526  HA  ARG A  35      13.422  -1.452  -6.535  1.00  0.00           H
ATOM    527  HB2 ARG A  35      13.436  -0.701  -9.262  1.00  0.00           H
ATOM    528  HB3 ARG A  35      14.592  -0.301  -8.248  1.00  0.00           H
ATOM    529  HG2 ARG A  35      15.191  -2.529  -8.019  1.00  0.00           H
ATOM    530  HG3 ARG A  35      13.997  -2.964  -8.973  1.00  0.00           H
ATOM    531  HD2 ARG A  35      15.034  -2.107 -10.799  1.00  0.00           H
ATOM    532  HD3 ARG A  35      16.099  -1.335  -9.907  1.00  0.00           H
ATOM    533  HE  ARG A  35      16.349  -3.953  -9.571  1.00  0.00           H
ATOM    534 HH11 ARG A  35      17.243  -1.649 -11.776  1.00  0.00           H
ATOM    535 HH12 ARG A  35      18.407  -2.395 -12.330  1.00  0.00           H
ATOM    536 HH21 ARG A  35      18.119  -5.075 -10.417  1.00  0.00           H
ATOM    537 HH22 ARG A  35      18.937  -4.472 -11.506  1.00  0.00           H
ATOM    538  N   GLY A  36      12.980   0.851  -5.857  1.00  0.00           N
ATOM    539  CA  GLY A  36      12.534   2.140  -5.379  1.00  0.00           C
ATOM    540  C   GLY A  36      13.406   2.720  -4.287  1.00  0.00           C
ATOM    541  O   GLY A  36      14.643   2.610  -4.337  1.00  0.00           O
ATOM    542  H   GLY A  36      13.632   0.512  -5.411  1.00  0.00           H
ATOM    543  HA2 GLY A  36      12.525   2.766  -6.120  1.00  0.00           H
ATOM    544  HA3 GLY A  36      11.633   2.053  -5.029  1.00  0.00           H
ATOM    545  N   VAL A  37      12.771   3.344  -3.288  1.00  0.00           N
ATOM    546  CA  VAL A  37      13.491   4.048  -2.237  1.00  0.00           C
ATOM    547  C   VAL A  37      12.822   3.797  -0.896  1.00  0.00           C
ATOM    548  O   VAL A  37      11.644   3.441  -0.817  1.00  0.00           O
ATOM    549  CB  VAL A  37      13.559   5.569  -2.507  1.00  0.00           C
ATOM    550  CG1 VAL A  37      14.034   5.844  -3.932  1.00  0.00           C
ATOM    551  CG2 VAL A  37      12.187   6.202  -2.266  1.00  0.00           C
ATOM    552  H   VAL A  37      11.915   3.370  -3.203  1.00  0.00           H
ATOM    553  HA  VAL A  37      14.392   3.691  -2.187  1.00  0.00           H
ATOM    554  HB  VAL A  37      14.199   5.972  -1.899  1.00  0.00           H
ATOM    555 HG11 VAL A  37      14.178   6.798  -4.038  1.00  0.00           H
ATOM    556 HG12 VAL A  37      14.864   5.366  -4.086  1.00  0.00           H
ATOM    557 HG13 VAL A  37      13.356   5.540  -4.555  1.00  0.00           H
ATOM    558 HG21 VAL A  37      12.145   7.052  -2.731  1.00  0.00           H
ATOM    559 HG22 VAL A  37      11.501   5.606  -2.605  1.00  0.00           H
ATOM    560 HG23 VAL A  37      12.066   6.339  -1.314  1.00  0.00           H
ATOM    561  N   ASN A  38      13.600   4.000   0.165  1.00  0.00           N
ATOM    562  CA  ASN A  38      13.055   4.087   1.514  1.00  0.00           C
ATOM    563  C   ASN A  38      12.468   5.477   1.719  1.00  0.00           C
ATOM    564  O   ASN A  38      13.160   6.479   1.518  1.00  0.00           O
ATOM    565  CB  ASN A  38      14.138   3.826   2.561  1.00  0.00           C
ATOM    566  CG  ASN A  38      14.427   2.348   2.751  1.00  0.00           C
ATOM    567  OD1 ASN A  38      13.837   1.696   3.606  1.00  0.00           O
ATOM    568  ND2 ASN A  38      15.356   1.820   1.967  1.00  0.00           N
ATOM    569  H   ASN A  38      14.454   4.090   0.129  1.00  0.00           H
ATOM    570  HA  ASN A  38      12.363   3.418   1.630  1.00  0.00           H
ATOM    571  HB2 ASN A  38      14.960   4.258   2.280  1.00  0.00           H
ATOM    572  HB3 ASN A  38      13.847   4.186   3.413  1.00  0.00           H
ATOM    573 HD21 ASN A  38      15.555   0.986   2.037  1.00  0.00           H
ATOM    574 HD22 ASN A  38      15.761   2.311   1.388  1.00  0.00           H
ATOM    575  N   LEU A  39      11.195   5.539   2.119  1.00  0.00           N
ATOM    576  CA  LEU A  39      10.493   6.797   2.370  1.00  0.00           C
ATOM    577  C   LEU A  39       9.875   6.708   3.760  1.00  0.00           C
ATOM    578  O   LEU A  39       8.829   6.067   3.924  1.00  0.00           O
ATOM    579  CB  LEU A  39       9.425   7.033   1.300  1.00  0.00           C
ATOM    580  CG  LEU A  39       8.552   8.276   1.467  1.00  0.00           C
ATOM    581  CD1 LEU A  39       9.279   9.505   0.914  1.00  0.00           C
ATOM    582  CD2 LEU A  39       7.195   8.108   0.798  1.00  0.00           C
ATOM    583  H   LEU A  39      10.705   4.845   2.255  1.00  0.00           H
ATOM    584  HA  LEU A  39      11.120   7.537   2.357  1.00  0.00           H
ATOM    585  HB2 LEU A  39       9.871   7.112   0.443  1.00  0.00           H
ATOM    586  HB3 LEU A  39       8.830   6.267   1.296  1.00  0.00           H
ATOM    587  HG  LEU A  39       8.385   8.411   2.413  1.00  0.00           H
ATOM    588 HD11 LEU A  39       8.765  10.299   1.129  1.00  0.00           H
ATOM    589 HD12 LEU A  39      10.158   9.560   1.320  1.00  0.00           H
ATOM    590 HD13 LEU A  39       9.363   9.415  -0.048  1.00  0.00           H
ATOM    591 HD21 LEU A  39       6.677   8.918   0.927  1.00  0.00           H
ATOM    592 HD22 LEU A  39       7.328   7.948  -0.150  1.00  0.00           H
ATOM    593 HD23 LEU A  39       6.736   7.354   1.199  1.00  0.00           H
ATOM    594  N   SER A  40      10.497   7.336   4.768  1.00  0.00           N
ATOM    595  CA  SER A  40      11.744   8.081   4.641  1.00  0.00           C
ATOM    596  C   SER A  40      12.421   8.207   5.999  1.00  0.00           C
ATOM    597  O   SER A  40      11.753   8.141   7.038  1.00  0.00           O
ATOM    598  CB  SER A  40      11.490   9.475   4.075  1.00  0.00           C
ATOM    599  OG  SER A  40      12.500  10.392   4.473  1.00  0.00           O
ATOM    600  H   SER A  40      10.197   7.342   5.574  1.00  0.00           H
ATOM    601  HA  SER A  40      12.332   7.610   4.031  1.00  0.00           H
ATOM    602  HB2 SER A  40      11.479   9.422   3.106  1.00  0.00           H
ATOM    603  HB3 SER A  40      10.633   9.793   4.399  1.00  0.00           H
ATOM    604  HG  SER A  40      13.247  10.142   4.181  1.00  0.00           H
ATOM    605  N   GLY A  41      13.739   8.414   5.987  1.00  0.00           N
ATOM    606  CA  GLY A  41      14.472   8.648   7.217  1.00  0.00           C
ATOM    607  C   GLY A  41      13.999   9.855   7.999  1.00  0.00           C
ATOM    608  O   GLY A  41      14.198   9.912   9.217  1.00  0.00           O
ATOM    609  H   GLY A  41      14.226   8.424   5.278  1.00  0.00           H
ATOM    610  HA2 GLY A  41      14.383   7.869   7.788  1.00  0.00           H
ATOM    611  HA3 GLY A  41      15.409   8.778   7.005  1.00  0.00           H
ATOM    612  N   SER A  42      13.358  10.817   7.333  1.00  0.00           N
ATOM    613  CA  SER A  42      12.775  11.945   8.053  1.00  0.00           C
ATOM    614  C   SER A  42      11.736  11.503   9.079  1.00  0.00           C
ATOM    615  O   SER A  42      11.422  12.274   9.993  1.00  0.00           O
ATOM    616  CB  SER A  42      12.137  12.931   7.068  1.00  0.00           C
ATOM    617  OG  SER A  42      10.938  12.403   6.524  1.00  0.00           O
ATOM    618  H   SER A  42      13.250  10.839   6.481  1.00  0.00           H
ATOM    619  HA  SER A  42      13.486  12.407   8.525  1.00  0.00           H
ATOM    620  HB2 SER A  42      11.935  13.757   7.535  1.00  0.00           H
ATOM    621  HB3 SER A  42      12.761  13.103   6.345  1.00  0.00           H
ATOM    622  HG  SER A  42      10.596  12.956   5.992  1.00  0.00           H
ATOM    623  N   ALA A  43      11.203  10.283   8.952  1.00  0.00           N
ATOM    624  CA  ALA A  43      10.215   9.766   9.893  1.00  0.00           C
ATOM    625  C   ALA A  43      10.852   9.186  11.152  1.00  0.00           C
ATOM    626  O   ALA A  43      10.144   8.605  11.986  1.00  0.00           O
ATOM    627  CB  ALA A  43       9.349   8.696   9.226  1.00  0.00           C
ATOM    628  H   ALA A  43      11.403   9.734   8.322  1.00  0.00           H
ATOM    629  HA  ALA A  43       9.634  10.498  10.153  1.00  0.00           H
ATOM    630  HB1 ALA A  43       8.698   8.372   9.868  1.00  0.00           H
ATOM    631  HB2 ALA A  43       8.896   9.087   8.463  1.00  0.00           H
ATOM    632  HB3 ALA A  43       9.918   7.966   8.936  1.00  0.00           H
ATOM    633  N   LYS A  44      12.171   9.320  11.303  1.00  0.00           N
ATOM    634  CA  LYS A  44      12.838   8.788  12.478  1.00  0.00           C
ATOM    635  C   LYS A  44      12.655   9.672  13.702  1.00  0.00           C
ATOM    636  O   LYS A  44      12.797   9.185  14.832  1.00  0.00           O
ATOM    637  CB  LYS A  44      14.332   8.625  12.196  1.00  0.00           C
ATOM    638  CG  LYS A  44      14.715   7.421  11.366  1.00  0.00           C
ATOM    639  CD  LYS A  44      16.239   7.363  11.228  1.00  0.00           C
ATOM    640  CE  LYS A  44      16.672   6.299  10.234  1.00  0.00           C
ATOM    641  NZ  LYS A  44      18.145   6.294  10.012  1.00  0.00           N
ATOM    642  H   LYS A  44      12.692   9.712  10.742  1.00  0.00           H
ATOM    643  HA  LYS A  44      12.468   7.914  12.678  1.00  0.00           H
ATOM    644  HB2 LYS A  44      14.640   9.412  11.721  1.00  0.00           H
ATOM    645  HB3 LYS A  44      14.795   8.547  13.045  1.00  0.00           H
ATOM    646  HG2 LYS A  44      14.408   6.610  11.800  1.00  0.00           H
ATOM    647  HG3 LYS A  44      14.323   7.493  10.481  1.00  0.00           H
ATOM    648  HD2 LYS A  44      16.566   8.221  10.917  1.00  0.00           H
ATOM    649  HD3 LYS A  44      16.630   7.151  12.090  1.00  0.00           H
ATOM    650  HE2 LYS A  44      16.415   5.427  10.570  1.00  0.00           H
ATOM    651  HE3 LYS A  44      16.239   6.467   9.382  1.00  0.00           H
ATOM    652  HZ1 LYS A  44      18.362   5.663   9.423  1.00  0.00           H
ATOM    653  HZ2 LYS A  44      18.409   7.084   9.698  1.00  0.00           H
ATOM    654  HZ3 LYS A  44      18.568   6.132  10.778  1.00  0.00           H
ATOM    655  N   HIS A  45      12.356  10.953  13.507  1.00  0.00           N
ATOM    656  CA  HIS A  45      12.270  11.917  14.591  1.00  0.00           C
ATOM    657  C   HIS A  45      11.052  12.802  14.396  1.00  0.00           C
ATOM    658  O   HIS A  45      10.602  13.006  13.263  1.00  0.00           O
ATOM    659  CB  HIS A  45      13.529  12.794  14.661  1.00  0.00           C
ATOM    660  CG  HIS A  45      14.031  13.243  13.324  1.00  0.00           C
ATOM    661  ND1 HIS A  45      13.479  14.302  12.637  1.00  0.00           N
ATOM    662  CD2 HIS A  45      15.048  12.784  12.553  1.00  0.00           C
ATOM    663  CE1 HIS A  45      14.127  14.472  11.497  1.00  0.00           C
ATOM    664  NE2 HIS A  45      15.084  13.563  11.422  1.00  0.00           N
ATOM    665  H   HIS A  45      12.194  11.294  12.734  1.00  0.00           H
ATOM    666  HA  HIS A  45      12.169  11.445  15.433  1.00  0.00           H
ATOM    667  HB2 HIS A  45      13.327  13.588  15.182  1.00  0.00           H
ATOM    668  HB3 HIS A  45      14.238  12.289  15.089  1.00  0.00           H
ATOM    669  HD2 HIS A  45      15.614  12.074  12.753  1.00  0.00           H
ATOM    670  HE1 HIS A  45      13.941  15.120  10.857  1.00  0.00           H
ATOM    671  HE2 HIS A  45      15.639  13.475  10.771  1.00  0.00           H
ATOM    672  N   PRO A  46      10.506  13.352  15.480  1.00  0.00           N
ATOM    673  CA  PRO A  46       9.320  14.207  15.359  1.00  0.00           C
ATOM    674  C   PRO A  46       9.675  15.538  14.719  1.00  0.00           C
ATOM    675  O   PRO A  46      10.840  15.869  14.512  1.00  0.00           O
ATOM    676  CB  PRO A  46       8.835  14.379  16.803  1.00  0.00           C
ATOM    677  CG  PRO A  46      10.035  14.139  17.646  1.00  0.00           C
ATOM    678  CD  PRO A  46      10.999  13.261  16.869  1.00  0.00           C
ATOM    679  HA  PRO A  46       8.625  13.768  14.844  1.00  0.00           H
ATOM    680  HB2 PRO A  46       8.496  15.279  16.932  1.00  0.00           H
ATOM    681  HB3 PRO A  46       8.140  13.731  16.997  1.00  0.00           H
ATOM    682  HG2 PRO A  46      10.452  14.989  17.854  1.00  0.00           H
ATOM    683  HG3 PRO A  46       9.763  13.694  18.464  1.00  0.00           H
ATOM    684  HD2 PRO A  46      11.904  13.601  16.936  1.00  0.00           H
ATOM    685  HD3 PRO A  46      10.964  12.345  17.188  1.00  0.00           H
ATOM    686  N   ASN A  47       8.631  16.296  14.384  1.00  0.00           N
ATOM    687  CA  ASN A  47       8.810  17.613  13.792  1.00  0.00           C
ATOM    688  C   ASN A  47       9.632  18.505  14.715  1.00  0.00           C
ATOM    689  O   ASN A  47       9.394  18.558  15.924  1.00  0.00           O
ATOM    690  CB  ASN A  47       7.449  18.262  13.518  1.00  0.00           C
ATOM    691  CG  ASN A  47       6.665  17.554  12.425  1.00  0.00           C
ATOM    692  OD1 ASN A  47       7.001  17.649  11.243  1.00  0.00           O
ATOM    693  ND2 ASN A  47       5.623  16.831  12.818  1.00  0.00           N
ATOM    694  H   ASN A  47       7.809  16.067  14.490  1.00  0.00           H
ATOM    695  HA  ASN A  47       9.281  17.520  12.949  1.00  0.00           H
ATOM    696  HB2 ASN A  47       6.919  18.238  14.330  1.00  0.00           H
ATOM    697  HB3 ASN A  47       7.588  19.181  13.240  1.00  0.00           H
ATOM    698 HD21 ASN A  47       5.147  16.411  12.238  1.00  0.00           H
ATOM    699 HD22 ASN A  47       5.424  16.783  13.654  1.00  0.00           H
ATOM    700  N   ASN A  48      10.611  19.200  14.138  1.00  0.00           N
ATOM    701  CA  ASN A  48      11.438  20.193  14.813  1.00  0.00           C
ATOM    702  C   ASN A  48      12.391  19.596  15.835  1.00  0.00           C
ATOM    703  O   ASN A  48      12.968  20.343  16.637  1.00  0.00           O
ATOM    704  CB  ASN A  48      10.586  21.259  15.517  1.00  0.00           C
ATOM    705  CG  ASN A  48       9.534  21.855  14.613  1.00  0.00           C
ATOM    706  OD1 ASN A  48       9.854  22.466  13.592  1.00  0.00           O
ATOM    707  ND2 ASN A  48       8.262  21.684  14.986  1.00  0.00           N
ATOM    708  H   ASN A  48      10.823  19.106  13.310  1.00  0.00           H
ATOM    709  HA  ASN A  48      11.976  20.620  14.128  1.00  0.00           H
ATOM    710  HB2 ASN A  48      10.136  20.855  16.275  1.00  0.00           H
ATOM    711  HB3 ASN A  48      11.163  21.978  15.819  1.00  0.00           H
ATOM    712 HD21 ASN A  48       7.627  22.005  14.504  1.00  0.00           H
ATOM    713 HD22 ASN A  48       8.080  21.254  15.707  1.00  0.00           H
ATOM    714  N   GLN A  49      12.576  18.279  15.844  1.00  0.00           N
ATOM    715  CA  GLN A  49      13.518  17.625  16.751  1.00  0.00           C
ATOM    716  C   GLN A  49      14.551  16.828  15.955  1.00  0.00           C
ATOM    717  O   GLN A  49      14.658  15.601  16.095  1.00  0.00           O
ATOM    718  CB  GLN A  49      12.787  16.724  17.742  1.00  0.00           C
ATOM    719  CG  GLN A  49      11.822  17.465  18.661  1.00  0.00           C
ATOM    720  CD  GLN A  49      12.515  18.455  19.587  1.00  0.00           C
ATOM    721  OE1 GLN A  49      13.726  18.376  19.816  1.00  0.00           O
ATOM    722  NE2 GLN A  49      11.742  19.395  20.126  1.00  0.00           N
ATOM    723  H   GLN A  49      12.161  17.734  15.325  1.00  0.00           H
ATOM    724  HA  GLN A  49      13.988  18.308  17.254  1.00  0.00           H
ATOM    725  HB2 GLN A  49      12.275  16.066  17.246  1.00  0.00           H
ATOM    726  HB3 GLN A  49      13.444  16.280  18.301  1.00  0.00           H
ATOM    727  HG2 GLN A  49      11.188  17.959  18.118  1.00  0.00           H
ATOM    728  HG3 GLN A  49      11.354  16.819  19.212  1.00  0.00           H
ATOM    729 HE21 GLN A  49      10.902  19.418  19.943  1.00  0.00           H
ATOM    730 HE22 GLN A  49      12.083  19.980  20.656  1.00  0.00           H
ATOM    731  N   PRO A  50      15.324  17.493  15.102  1.00  0.00           N
ATOM    732  CA  PRO A  50      16.425  16.800  14.430  1.00  0.00           C
ATOM    733  C   PRO A  50      17.477  16.348  15.436  1.00  0.00           C
ATOM    734  O   PRO A  50      17.515  16.795  16.584  1.00  0.00           O
ATOM    735  CB  PRO A  50      16.978  17.859  13.466  1.00  0.00           C
ATOM    736  CG  PRO A  50      16.606  19.164  14.079  1.00  0.00           C
ATOM    737  CD  PRO A  50      15.295  18.936  14.784  1.00  0.00           C
ATOM    738  HA  PRO A  50      16.108  16.038  13.919  1.00  0.00           H
ATOM    739  HB2 PRO A  50      17.941  17.770  13.396  1.00  0.00           H
ATOM    740  HB3 PRO A  50      16.570  17.756  12.592  1.00  0.00           H
ATOM    741  HG2 PRO A  50      17.291  19.436  14.709  1.00  0.00           H
ATOM    742  HG3 PRO A  50      16.509  19.834  13.384  1.00  0.00           H
ATOM    743  HD2 PRO A  50      15.243  19.466  15.595  1.00  0.00           H
ATOM    744  HD3 PRO A  50      14.549  19.146  14.202  1.00  0.00           H
ATOM    745  N   SER A  51      18.346  15.447  14.981  1.00  0.00           N
ATOM    746  CA  SER A  51      19.262  14.782  15.898  1.00  0.00           C
ATOM    747  C   SER A  51      20.205  15.763  16.589  1.00  0.00           C
ATOM    748  O   SER A  51      20.656  15.502  17.712  1.00  0.00           O
ATOM    749  CB  SER A  51      20.064  13.724  15.146  1.00  0.00           C
ATOM    750  OG  SER A  51      20.936  14.335  14.208  1.00  0.00           O
ATOM    751  H   SER A  51      18.424  15.208  14.158  1.00  0.00           H
ATOM    752  HA  SER A  51      18.740  14.345  16.590  1.00  0.00           H
ATOM    753  HB2 SER A  51      20.589  13.213  15.782  1.00  0.00           H
ATOM    754  HB3 SER A  51      19.451  13.138  14.675  1.00  0.00           H
ATOM    755  HG  SER A  51      21.731  14.116  14.370  1.00  0.00           H
ATOM    756  N   HIS A  52      20.505  16.889  15.953  1.00  0.00           N
ATOM    757  CA  HIS A  52      21.518  17.804  16.453  1.00  0.00           C
ATOM    758  C   HIS A  52      20.966  18.879  17.379  1.00  0.00           C
ATOM    759  O   HIS A  52      21.745  19.695  17.885  1.00  0.00           O
ATOM    760  CB  HIS A  52      22.241  18.475  15.283  1.00  0.00           C
ATOM    761  CG  HIS A  52      21.350  19.315  14.429  1.00  0.00           C
ATOM    762  ND1 HIS A  52      20.509  18.778  13.478  1.00  0.00           N
ATOM    763  CD2 HIS A  52      21.173  20.656  14.373  1.00  0.00           C
ATOM    764  CE1 HIS A  52      19.849  19.753  12.874  1.00  0.00           C
ATOM    765  NE2 HIS A  52      20.231  20.903  13.401  1.00  0.00           N
ATOM    766  H   HIS A  52      20.131  17.146  15.222  1.00  0.00           H
ATOM    767  HA  HIS A  52      22.165  17.286  16.959  1.00  0.00           H
ATOM    768  HB2 HIS A  52      22.940  19.047  15.636  1.00  0.00           H
ATOM    769  HB3 HIS A  52      22.628  17.786  14.720  1.00  0.00           H
ATOM    770  HD1 HIS A  52      20.425  17.940  13.304  1.00  0.00           H
ATOM    771  HD2 HIS A  52      21.607  21.292  14.895  1.00  0.00           H
ATOM    772  HE1 HIS A  52      19.223  19.647  12.194  1.00  0.00           H
ATOM    773  N   ILE A  53      19.662  18.900  17.624  1.00  0.00           N
ATOM    774  CA  ILE A  53      19.040  19.904  18.484  1.00  0.00           C
ATOM    775  C   ILE A  53      18.719  19.261  19.833  1.00  0.00           C
ATOM    776  O   ILE A  53      18.031  18.236  19.899  1.00  0.00           O
ATOM    777  CB  ILE A  53      17.779  20.496  17.839  1.00  0.00           C
ATOM    778  CG1 ILE A  53      18.151  21.349  16.624  1.00  0.00           C
ATOM    779  CG2 ILE A  53      16.996  21.302  18.859  1.00  0.00           C
ATOM    780  CD1 ILE A  53      18.931  22.609  16.960  1.00  0.00           C
ATOM    781  H   ILE A  53      19.104  18.332  17.298  1.00  0.00           H
ATOM    782  HA  ILE A  53      19.674  20.623  18.637  1.00  0.00           H
ATOM    783  HB  ILE A  53      17.217  19.768  17.531  1.00  0.00           H
ATOM    784 HG12 ILE A  53      18.697  20.816  16.026  1.00  0.00           H
ATOM    785 HG13 ILE A  53      17.335  21.620  16.175  1.00  0.00           H
ATOM    786 HG21 ILE A  53      16.400  21.908  18.393  1.00  0.00           H
ATOM    787 HG22 ILE A  53      16.481  20.694  19.414  1.00  0.00           H
ATOM    788 HG23 ILE A  53      17.617  21.805  19.409  1.00  0.00           H
ATOM    789 HD11 ILE A  53      19.080  23.115  16.146  1.00  0.00           H
ATOM    790 HD12 ILE A  53      18.419  23.139  17.590  1.00  0.00           H
ATOM    791 HD13 ILE A  53      19.782  22.358  17.354  1.00  0.00           H
ATOM    792  N   ARG A  54      19.220  19.862  20.914  1.00  0.00           N
ATOM    793  CA  ARG A  54      18.926  19.372  22.253  1.00  0.00           C
ATOM    794  C   ARG A  54      17.722  20.059  22.877  1.00  0.00           C
ATOM    795  O   ARG A  54      17.062  19.470  23.739  1.00  0.00           O
ATOM    796  CB  ARG A  54      20.133  19.561  23.175  1.00  0.00           C
ATOM    797  CG  ARG A  54      19.961  18.901  24.541  1.00  0.00           C
ATOM    798  CD  ARG A  54      21.157  19.159  25.451  1.00  0.00           C
ATOM    799  NE  ARG A  54      21.133  18.287  26.624  1.00  0.00           N
ATOM    800  CZ  ARG A  54      20.474  18.558  27.750  1.00  0.00           C
ATOM    801  NH1 ARG A  54      19.780  19.681  27.862  1.00  0.00           N
ATOM    802  NH2 ARG A  54      20.513  17.702  28.766  1.00  0.00           N
ATOM    803  H   ARG A  54      19.731  20.554  20.894  1.00  0.00           H
ATOM    804  HA  ARG A  54      18.743  18.422  22.192  1.00  0.00           H
ATOM    805  HB2 ARG A  54      20.914  19.171  22.753  1.00  0.00           H
ATOM    806  HB3 ARG A  54      20.272  20.510  23.319  1.00  0.00           H
ATOM    807  HG2 ARG A  54      19.169  19.259  24.972  1.00  0.00           H
ATOM    808  HG3 ARG A  54      19.870  17.942  24.424  1.00  0.00           H
ATOM    809  HD2 ARG A  54      21.977  18.989  24.961  1.00  0.00           H
ATOM    810  HD3 ARG A  54      21.138  20.080  25.754  1.00  0.00           H
ATOM    811  HE  ARG A  54      21.574  17.550  26.585  1.00  0.00           H
ATOM    812 HH11 ARG A  54      19.754  20.238  27.207  1.00  0.00           H
ATOM    813 HH12 ARG A  54      19.356  19.853  28.590  1.00  0.00           H
ATOM    814 HH21 ARG A  54      20.964  16.973  28.697  1.00  0.00           H
ATOM    815 HH22 ARG A  54      20.088  17.878  29.493  1.00  0.00           H
ATOM    816  N   GLU A  55      17.423  21.287  22.470  1.00  0.00           N
ATOM    817  CA  GLU A  55      16.261  21.977  23.012  1.00  0.00           C
ATOM    818  C   GLU A  55      15.004  21.160  22.748  1.00  0.00           C
ATOM    819  O   GLU A  55      14.738  20.750  21.615  1.00  0.00           O
ATOM    820  CB  GLU A  55      16.130  23.365  22.396  1.00  0.00           C
ATOM    821  CG  GLU A  55      15.057  24.218  23.038  1.00  0.00           C
ATOM    822  CD  GLU A  55      14.945  25.591  22.399  1.00  0.00           C
ATOM    823  OE1 GLU A  55      14.649  26.565  23.124  1.00  0.00           O
ATOM    824  OE2 GLU A  55      15.153  25.700  21.171  1.00  0.00           O
ATOM    825  H   GLU A  55      17.872  21.737  21.890  1.00  0.00           H
ATOM    826  HA  GLU A  55      16.367  22.087  23.970  1.00  0.00           H
ATOM    827  HB2 GLU A  55      16.975  23.830  22.493  1.00  0.00           H
ATOM    828  HB3 GLU A  55      15.909  23.270  21.456  1.00  0.00           H
ATOM    829  HG2 GLU A  55      14.200  23.773  22.946  1.00  0.00           H
ATOM    830  HG3 GLU A  55      15.268  24.339  23.977  1.00  0.00           H
ATOM    831  N   GLY A  56      14.241  20.907  23.804  1.00  0.00           N
ATOM    832  CA  GLY A  56      12.997  20.172  23.700  1.00  0.00           C
ATOM    833  C   GLY A  56      13.136  18.689  23.457  1.00  0.00           C
ATOM    834  O   GLY A  56      12.124  17.982  23.481  1.00  0.00           O
ATOM    835  H   GLY A  56      14.429  21.157  24.605  1.00  0.00           H
ATOM    836  HA2 GLY A  56      12.501  20.288  24.526  1.00  0.00           H
ATOM    837  HA3 GLY A  56      12.481  20.542  22.967  1.00  0.00           H
ATOM    838  N   PHE A  57      14.349  18.192  23.218  1.00  0.00           N
ATOM    839  CA  PHE A  57      14.530  16.771  22.942  1.00  0.00           C
ATOM    840  C   PHE A  57      13.961  15.920  24.074  1.00  0.00           C
ATOM    841  O   PHE A  57      13.076  15.081  23.857  1.00  0.00           O
ATOM    842  CB  PHE A  57      16.019  16.486  22.717  1.00  0.00           C
ATOM    843  CG  PHE A  57      16.358  15.027  22.615  1.00  0.00           C
ATOM    844  CD1 PHE A  57      16.036  14.304  21.481  1.00  0.00           C
ATOM    845  CD2 PHE A  57      17.014  14.382  23.651  1.00  0.00           C
ATOM    846  CE1 PHE A  57      16.354  12.962  21.385  1.00  0.00           C
ATOM    847  CE2 PHE A  57      17.336  13.042  23.562  1.00  0.00           C
ATOM    848  CZ  PHE A  57      17.008  12.329  22.425  1.00  0.00           C
ATOM    849  H   PHE A  57      15.075  18.652  23.210  1.00  0.00           H
ATOM    850  HA  PHE A  57      14.053  16.532  22.132  1.00  0.00           H
ATOM    851  HB2 PHE A  57      16.294  16.911  21.890  1.00  0.00           H
ATOM    852  HB3 PHE A  57      16.521  16.854  23.462  1.00  0.00           H
ATOM    853  HD1 PHE A  57      15.600  14.726  20.776  1.00  0.00           H
ATOM    854  HD2 PHE A  57      17.241  14.858  24.416  1.00  0.00           H
ATOM    855  HE1 PHE A  57      16.128  12.484  20.619  1.00  0.00           H
ATOM    856  HE2 PHE A  57      17.772  12.620  24.267  1.00  0.00           H
ATOM    857  HZ  PHE A  57      17.226  11.427  22.360  1.00  0.00           H
ATOM    858  N   TRP A  58      14.444  16.140  25.299  1.00  0.00           N
ATOM    859  CA  TRP A  58      14.027  15.314  26.419  1.00  0.00           C
ATOM    860  C   TRP A  58      12.645  15.704  26.938  1.00  0.00           C
ATOM    861  O   TRP A  58      11.861  14.834  27.347  1.00  0.00           O
ATOM    862  CB  TRP A  58      15.046  15.419  27.551  1.00  0.00           C
ATOM    863  CG  TRP A  58      16.367  14.786  27.272  1.00  0.00           C
ATOM    864  CD1 TRP A  58      17.558  15.424  27.093  1.00  0.00           C
ATOM    865  CD2 TRP A  58      16.636  13.389  27.159  1.00  0.00           C
ATOM    866  NE1 TRP A  58      18.560  14.506  26.866  1.00  0.00           N
ATOM    867  CE2 TRP A  58      18.014  13.247  26.901  1.00  0.00           C
ATOM    868  CE3 TRP A  58      15.844  12.241  27.242  1.00  0.00           C
ATOM    869  CZ2 TRP A  58      18.616  12.001  26.726  1.00  0.00           C
ATOM    870  CZ3 TRP A  58      16.441  11.007  27.065  1.00  0.00           C
ATOM    871  CH2 TRP A  58      17.810  10.894  26.813  1.00  0.00           C
ATOM    872  H   TRP A  58      15.009  16.756  25.501  1.00  0.00           H
ATOM    873  HA  TRP A  58      13.986  14.393  26.117  1.00  0.00           H
ATOM    874  HB2 TRP A  58      15.206  16.358  27.733  1.00  0.00           H
ATOM    875  HB3 TRP A  58      14.677  14.987  28.337  1.00  0.00           H
ATOM    876  HD1 TRP A  58      17.677  16.346  27.121  1.00  0.00           H
ATOM    877  HE1 TRP A  58      19.388  14.690  26.725  1.00  0.00           H
ATOM    878  HE3 TRP A  58      14.933  12.306  27.413  1.00  0.00           H
ATOM    879  HZ2 TRP A  58      19.527  11.924  26.557  1.00  0.00           H
ATOM    880  HZ3 TRP A  58      15.922  10.237  27.116  1.00  0.00           H
ATOM    881  HH2 TRP A  58      18.184  10.050  26.701  1.00  0.00           H
ATOM    882  N   GLU A  59      12.333  17.001  26.940  1.00  0.00           N
ATOM    883  CA  GLU A  59      11.126  17.467  27.621  1.00  0.00           C
ATOM    884  C   GLU A  59       9.863  16.978  26.916  1.00  0.00           C
ATOM    885  O   GLU A  59       8.934  16.472  27.562  1.00  0.00           O
ATOM    886  CB  GLU A  59      11.136  18.994  27.717  1.00  0.00           C
ATOM    887  CG  GLU A  59      12.210  19.546  28.630  1.00  0.00           C
ATOM    888  CD  GLU A  59      13.503  19.863  27.888  1.00  0.00           C
ATOM    889  OE1 GLU A  59      14.229  20.787  28.324  1.00  0.00           O
ATOM    890  OE2 GLU A  59      13.788  19.191  26.865  1.00  0.00           O
ATOM    891  H   GLU A  59      12.794  17.621  26.561  1.00  0.00           H
ATOM    892  HA  GLU A  59      11.121  17.106  28.521  1.00  0.00           H
ATOM    893  HB2 GLU A  59      11.285  19.360  26.831  1.00  0.00           H
ATOM    894  HB3 GLU A  59      10.278  19.290  28.058  1.00  0.00           H
ATOM    895  HG2 GLU A  59      11.888  20.366  29.038  1.00  0.00           H
ATOM    896  HG3 GLU A  59      12.410  18.891  29.317  1.00  0.00           H
ATOM    897  N   THR A  60       9.803  17.126  25.592  1.00  0.00           N
ATOM    898  CA  THR A  60       8.607  16.710  24.864  1.00  0.00           C
ATOM    899  C   THR A  60       8.353  15.216  25.030  1.00  0.00           C
ATOM    900  O   THR A  60       7.213  14.794  25.245  1.00  0.00           O
ATOM    901  CB  THR A  60       8.739  17.064  23.381  1.00  0.00           C
ATOM    902  OG1 THR A  60       9.824  16.320  22.813  1.00  0.00           O
ATOM    903  CG2 THR A  60       8.992  18.551  23.207  1.00  0.00           C
ATOM    904  H   THR A  60      10.428  17.457  25.103  1.00  0.00           H
ATOM    905  HA  THR A  60       7.845  17.191  25.222  1.00  0.00           H
ATOM    906  HB  THR A  60       7.916  16.843  22.917  1.00  0.00           H
ATOM    907  HG1 THR A  60      10.541  16.513  23.206  1.00  0.00           H
ATOM    908 HG21 THR A  60       9.017  18.775  22.264  1.00  0.00           H
ATOM    909 HG22 THR A  60       8.285  19.060  23.633  1.00  0.00           H
ATOM    910 HG23 THR A  60       9.841  18.792  23.611  1.00  0.00           H
ATOM    911  N   ALA A  61       9.402  14.400  24.926  1.00  0.00           N
ATOM    912  CA  ALA A  61       9.224  12.959  25.084  1.00  0.00           C
ATOM    913  C   ALA A  61       8.868  12.591  26.516  1.00  0.00           C
ATOM    914  O   ALA A  61       8.162  11.606  26.738  1.00  0.00           O
ATOM    915  CB  ALA A  61      10.489  12.216  24.656  1.00  0.00           C
ATOM    916  H   ALA A  61      10.210  14.649  24.769  1.00  0.00           H
ATOM    917  HA  ALA A  61       8.498  12.677  24.506  1.00  0.00           H
ATOM    918  HB1 ALA A  61      10.347  11.263  24.765  1.00  0.00           H
ATOM    919  HB2 ALA A  61      10.674  12.419  23.725  1.00  0.00           H
ATOM    920  HB3 ALA A  61      11.229  12.506  25.211  1.00  0.00           H
ATOM    921  N   GLU A  62       9.365  13.350  27.499  1.00  0.00           N
ATOM    922  CA  GLU A  62       8.992  13.090  28.888  1.00  0.00           C
ATOM    923  C   GLU A  62       7.508  13.347  29.103  1.00  0.00           C
ATOM    924  O   GLU A  62       6.853  12.642  29.878  1.00  0.00           O
ATOM    925  CB  GLU A  62       9.818  13.960  29.835  1.00  0.00           C
ATOM    926  CG  GLU A  62      11.261  13.506  30.020  1.00  0.00           C
ATOM    927  CD  GLU A  62      11.379  12.255  30.860  1.00  0.00           C
ATOM    928  OE1 GLU A  62      10.336  11.657  31.188  1.00  0.00           O
ATOM    929  OE2 GLU A  62      12.521  11.869  31.183  1.00  0.00           O
ATOM    930  H   GLU A  62       9.909  14.007  27.389  1.00  0.00           H
ATOM    931  HA  GLU A  62       9.184  12.162  29.093  1.00  0.00           H
ATOM    932  HB2 GLU A  62       9.839  14.864  29.484  1.00  0.00           H
ATOM    933  HB3 GLU A  62       9.395  13.953  30.708  1.00  0.00           H
ATOM    934  HG2 GLU A  62      11.648  13.320  29.150  1.00  0.00           H
ATOM    935  HG3 GLU A  62      11.760  14.211  30.461  1.00  0.00           H
ATOM    936  N   ALA A  63       6.962  14.354  28.426  1.00  0.00           N
ATOM    937  CA  ALA A  63       5.544  14.660  28.503  1.00  0.00           C
ATOM    938  C   ALA A  63       4.700  13.700  27.686  1.00  0.00           C
ATOM    939  O   ALA A  63       3.488  13.901  27.588  1.00  0.00           O
ATOM    940  CB  ALA A  63       5.292  16.096  28.047  1.00  0.00           C
ATOM    941  H   ALA A  63       7.403  14.880  27.908  1.00  0.00           H
ATOM    942  HA  ALA A  63       5.260  14.594  29.429  1.00  0.00           H
ATOM    943  HB1 ALA A  63       4.342  16.283  28.105  1.00  0.00           H
ATOM    944  HB2 ALA A  63       5.785  16.701  28.623  1.00  0.00           H
ATOM    945  HB3 ALA A  63       5.594  16.193  27.130  1.00  0.00           H
ATOM    946  N   GLY A  64       5.303  12.664  27.111  1.00  0.00           N
ATOM    947  CA  GLY A  64       4.556  11.692  26.337  1.00  0.00           C
ATOM    948  C   GLY A  64       4.187  12.125  24.937  1.00  0.00           C
ATOM    949  O   GLY A  64       3.416  11.426  24.272  1.00  0.00           O
ATOM    950  H   GLY A  64       6.147  12.505  27.157  1.00  0.00           H
ATOM    951  HA2 GLY A  64       5.087  10.883  26.263  1.00  0.00           H
ATOM    952  HA3 GLY A  64       3.733  11.488  26.808  1.00  0.00           H
ATOM    953  N   LYS A  65       4.717  13.244  24.464  1.00  0.00           N
ATOM    954  CA  LYS A  65       4.394  13.754  23.142  1.00  0.00           C
ATOM    955  C   LYS A  65       5.272  13.107  22.073  1.00  0.00           C
ATOM    956  O   LYS A  65       6.338  12.559  22.355  1.00  0.00           O
ATOM    957  CB  LYS A  65       4.560  15.273  23.118  1.00  0.00           C
ATOM    958  CG  LYS A  65       3.862  15.970  24.277  1.00  0.00           C
ATOM    959  CD  LYS A  65       4.123  17.464  24.263  1.00  0.00           C
ATOM    960  CE  LYS A  65       2.913  18.238  24.776  1.00  0.00           C
ATOM    961  NZ  LYS A  65       3.237  19.679  24.971  1.00  0.00           N
ATOM    962  H   LYS A  65       5.275  13.734  24.898  1.00  0.00           H
ATOM    963  HA  LYS A  65       3.472  13.540  22.928  1.00  0.00           H
ATOM    964  HB2 LYS A  65       5.505  15.486  23.165  1.00  0.00           H
ATOM    965  HB3 LYS A  65       4.183  15.617  22.292  1.00  0.00           H
ATOM    966  HG2 LYS A  65       2.905  15.826  24.210  1.00  0.00           H
ATOM    967  HG3 LYS A  65       4.194  15.610  25.115  1.00  0.00           H
ATOM    968  HD2 LYS A  65       4.880  17.665  24.835  1.00  0.00           H
ATOM    969  HD3 LYS A  65       4.307  17.751  23.355  1.00  0.00           H
ATOM    970  HE2 LYS A  65       2.191  18.171  24.131  1.00  0.00           H
ATOM    971  HE3 LYS A  65       2.632  17.869  25.628  1.00  0.00           H
ATOM    972  HZ1 LYS A  65       2.520  20.115  25.267  1.00  0.00           H
ATOM    973  HZ2 LYS A  65       3.894  19.765  25.566  1.00  0.00           H
ATOM    974  HZ3 LYS A  65       3.497  20.039  24.200  1.00  0.00           H
ATOM    975  N   GLY A  66       4.796  13.177  20.830  1.00  0.00           N
ATOM    976  CA  GLY A  66       5.516  12.644  19.690  1.00  0.00           C
ATOM    977  C   GLY A  66       4.842  12.989  18.380  1.00  0.00           C
ATOM    978  O   GLY A  66       4.095  12.176  17.826  1.00  0.00           O
ATOM    979  H   GLY A  66       4.043  13.537  20.623  1.00  0.00           H
ATOM    980  HA2 GLY A  66       6.415  13.007  19.678  1.00  0.00           H
ATOM    981  HA3 GLY A  66       5.567  11.678  19.764  1.00  0.00           H
ATOM    982  N   ASP A  67       5.108  14.192  17.871  1.00  0.00           N
ATOM    983  CA  ASP A  67       4.394  14.741  16.717  1.00  0.00           C
ATOM    984  C   ASP A  67       5.179  14.445  15.442  1.00  0.00           C
ATOM    985  O   ASP A  67       6.100  15.182  15.067  1.00  0.00           O
ATOM    986  CB  ASP A  67       4.174  16.239  16.904  1.00  0.00           C
ATOM    987  CG  ASP A  67       3.619  16.911  15.662  1.00  0.00           C
ATOM    988  OD1 ASP A  67       2.916  16.241  14.881  1.00  0.00           O
ATOM    989  OD2 ASP A  67       3.891  18.115  15.468  1.00  0.00           O
ATOM    990  H   ASP A  67       5.710  14.721  18.184  1.00  0.00           H
ATOM    991  HA  ASP A  67       3.535  14.298  16.638  1.00  0.00           H
ATOM    992  HB2 ASP A  67       3.543  16.378  17.628  1.00  0.00           H
ATOM    993  HB3 ASP A  67       5.022  16.659  17.118  1.00  0.00           H
ATOM    994  N   PHE A  68       4.796  13.362  14.764  1.00  0.00           N
ATOM    995  CA  PHE A  68       5.389  12.949  13.499  1.00  0.00           C
ATOM    996  C   PHE A  68       4.507  13.284  12.300  1.00  0.00           C
ATOM    997  O   PHE A  68       4.838  12.894  11.177  1.00  0.00           O
ATOM    998  CB  PHE A  68       5.664  11.444  13.519  1.00  0.00           C
ATOM    999  CG  PHE A  68       6.769  11.040  14.446  1.00  0.00           C
ATOM   1000  CD1 PHE A  68       6.599  11.107  15.823  1.00  0.00           C
ATOM   1001  CD2 PHE A  68       7.974  10.589  13.945  1.00  0.00           C
ATOM   1002  CE1 PHE A  68       7.614  10.736  16.679  1.00  0.00           C
ATOM   1003  CE2 PHE A  68       8.999  10.215  14.800  1.00  0.00           C
ATOM   1004  CZ  PHE A  68       8.816  10.288  16.166  1.00  0.00           C
ATOM   1005  H   PHE A  68       4.172  12.833  15.029  1.00  0.00           H
ATOM   1006  HA  PHE A  68       6.233  13.416  13.392  1.00  0.00           H
ATOM   1007  HB2 PHE A  68       4.858  10.984  13.802  1.00  0.00           H
ATOM   1008  HB3 PHE A  68       5.911  11.161  12.624  1.00  0.00           H
ATOM   1009  HD1 PHE A  68       5.791  11.405  16.172  1.00  0.00           H
ATOM   1010  HD2 PHE A  68       8.099  10.535  13.025  1.00  0.00           H
ATOM   1011  HE1 PHE A  68       7.490  10.788  17.599  1.00  0.00           H
ATOM   1012  HE2 PHE A  68       9.809   9.915  14.454  1.00  0.00           H
ATOM   1013  HZ  PHE A  68       9.501  10.036  16.742  1.00  0.00           H
ATOM   1014  N   ILE A  69       3.390  13.985  12.516  1.00  0.00           N
ATOM   1015  CA  ILE A  69       2.466  14.275  11.430  1.00  0.00           C
ATOM   1016  C   ILE A  69       3.205  14.934  10.273  1.00  0.00           C
ATOM   1017  O   ILE A  69       4.135  15.723  10.474  1.00  0.00           O
ATOM   1018  CB  ILE A  69       1.315  15.168  11.927  1.00  0.00           C
ATOM   1019  CG1 ILE A  69       0.358  14.362  12.807  1.00  0.00           C
ATOM   1020  CG2 ILE A  69       0.565  15.774  10.752  1.00  0.00           C
ATOM   1021  CD1 ILE A  69      -0.498  13.404  12.050  1.00  0.00           C
ATOM   1022  H   ILE A  69       3.149  14.299  13.280  1.00  0.00           H
ATOM   1023  HA  ILE A  69       2.095  13.436  11.114  1.00  0.00           H
ATOM   1024  HB  ILE A  69       1.694  15.887  12.457  1.00  0.00           H
ATOM   1025 HG12 ILE A  69       0.878  13.852  13.446  1.00  0.00           H
ATOM   1026 HG13 ILE A  69      -0.230  14.978  13.273  1.00  0.00           H
ATOM   1027 HG21 ILE A  69      -0.302  16.085  11.056  1.00  0.00           H
ATOM   1028 HG22 ILE A  69       1.078  16.518  10.400  1.00  0.00           H
ATOM   1029 HG23 ILE A  69       0.452  15.097  10.067  1.00  0.00           H
ATOM   1030 HD11 ILE A  69      -0.944  12.814  12.679  1.00  0.00           H
ATOM   1031 HD12 ILE A  69      -1.156  13.902  11.540  1.00  0.00           H
ATOM   1032 HD13 ILE A  69       0.061  12.885  11.451  1.00  0.00           H
ATOM   1033  N   ASN A  70       2.785  14.598   9.048  1.00  0.00           N
ATOM   1034  CA  ASN A  70       3.334  15.143   7.812  1.00  0.00           C
ATOM   1035  C   ASN A  70       4.765  14.688   7.547  1.00  0.00           C
ATOM   1036  O   ASN A  70       5.458  15.268   6.704  1.00  0.00           O
ATOM   1037  CB  ASN A  70       3.261  16.672   7.808  1.00  0.00           C
ATOM   1038  CG  ASN A  70       1.865  17.179   7.508  1.00  0.00           C
ATOM   1039  OD1 ASN A  70       1.125  16.561   6.742  1.00  0.00           O
ATOM   1040  ND2 ASN A  70       1.494  18.300   8.117  1.00  0.00           N
ATOM   1041  H   ASN A  70       2.155  14.031   8.908  1.00  0.00           H
ATOM   1042  HA  ASN A  70       2.795  14.813   7.076  1.00  0.00           H
ATOM   1043  HB2 ASN A  70       3.523  17.005   8.680  1.00  0.00           H
ATOM   1044  HB3 ASN A  70       3.860  17.017   7.127  1.00  0.00           H
ATOM   1045 HD21 ASN A  70       0.710  18.626   7.978  1.00  0.00           H
ATOM   1046 HD22 ASN A  70       2.037  18.700   8.650  1.00  0.00           H
ATOM   1047  N   LYS A  71       5.217  13.647   8.240  1.00  0.00           N
ATOM   1048  CA  LYS A  71       6.440  12.953   7.911  1.00  0.00           C
ATOM   1049  C   LYS A  71       6.113  11.504   7.581  1.00  0.00           C
ATOM   1050  O   LYS A  71       5.475  10.823   8.395  1.00  0.00           O
ATOM   1051  CB  LYS A  71       7.432  13.021   9.078  1.00  0.00           C
ATOM   1052  CG  LYS A  71       7.953  14.422   9.316  1.00  0.00           C
ATOM   1053  CD  LYS A  71       8.828  14.478  10.534  1.00  0.00           C
ATOM   1054  CE  LYS A  71       9.966  15.463  10.329  1.00  0.00           C
ATOM   1055  NZ  LYS A  71      11.138  15.037  11.118  1.00  0.00           N
ATOM   1056  H   LYS A  71       4.814  13.320   8.925  1.00  0.00           H
ATOM   1057  HA  LYS A  71       6.860  13.362   7.138  1.00  0.00           H
ATOM   1058  HB2 LYS A  71       6.990  12.722   9.888  1.00  0.00           H
ATOM   1059  HB3 LYS A  71       8.190  12.447   8.883  1.00  0.00           H
ATOM   1060  HG2 LYS A  71       8.476  14.706   8.550  1.00  0.00           H
ATOM   1061  HG3 LYS A  71       7.205  15.025   9.449  1.00  0.00           H
ATOM   1062  HD2 LYS A  71       8.304  14.765  11.297  1.00  0.00           H
ATOM   1063  HD3 LYS A  71       9.206  13.600  10.702  1.00  0.00           H
ATOM   1064  HE2 LYS A  71      10.213  15.490   9.392  1.00  0.00           H
ATOM   1065  HE3 LYS A  71       9.694  16.346  10.626  1.00  0.00           H
ATOM   1066  HZ1 LYS A  71      11.803  15.619  11.014  1.00  0.00           H
ATOM   1067  HZ2 LYS A  71      10.925  14.993  11.981  1.00  0.00           H
ATOM   1068  HZ3 LYS A  71      11.412  14.235  10.847  1.00  0.00           H
ATOM   1069  N   PRO A  72       6.560  10.976   6.429  1.00  0.00           N
ATOM   1070  CA  PRO A  72       7.547  11.589   5.536  1.00  0.00           C
ATOM   1071  C   PRO A  72       7.052  12.618   4.531  1.00  0.00           C
ATOM   1072  O   PRO A  72       7.880  13.327   3.951  1.00  0.00           O
ATOM   1073  CB  PRO A  72       8.103  10.369   4.774  1.00  0.00           C
ATOM   1074  CG  PRO A  72       6.900   9.454   4.667  1.00  0.00           C
ATOM   1075  CD  PRO A  72       6.116   9.651   5.945  1.00  0.00           C
ATOM   1076  HA  PRO A  72       8.207  12.030   6.092  1.00  0.00           H
ATOM   1077  HB2 PRO A  72       8.425  10.635   3.899  1.00  0.00           H
ATOM   1078  HB3 PRO A  72       8.820   9.954   5.279  1.00  0.00           H
ATOM   1079  HG2 PRO A  72       6.368   9.702   3.896  1.00  0.00           H
ATOM   1080  HG3 PRO A  72       7.196   8.534   4.584  1.00  0.00           H
ATOM   1081  HD2 PRO A  72       5.163   9.651   5.766  1.00  0.00           H
ATOM   1082  HD3 PRO A  72       6.332   8.959   6.590  1.00  0.00           H
ATOM   1083  N   LEU A  73       5.746  12.710   4.305  1.00  0.00           N
ATOM   1084  CA  LEU A  73       5.207  13.569   3.259  1.00  0.00           C
ATOM   1085  C   LEU A  73       4.151  14.501   3.834  1.00  0.00           C
ATOM   1086  O   LEU A  73       3.215  14.053   4.509  1.00  0.00           O
ATOM   1087  CB  LEU A  73       4.604  12.743   2.121  1.00  0.00           C
ATOM   1088  CG  LEU A  73       5.579  11.978   1.231  1.00  0.00           C
ATOM   1089  CD1 LEU A  73       4.799  11.134   0.215  1.00  0.00           C
ATOM   1090  CD2 LEU A  73       6.535  12.911   0.521  1.00  0.00           C
ATOM   1091  H   LEU A  73       5.148  12.280   4.749  1.00  0.00           H
ATOM   1092  HA  LEU A  73       5.926  14.117   2.907  1.00  0.00           H
ATOM   1093  HB2 LEU A  73       4.005  12.089   2.513  1.00  0.00           H
ATOM   1094  HB3 LEU A  73       4.107  13.345   1.546  1.00  0.00           H
ATOM   1095  HG  LEU A  73       6.114  11.390   1.786  1.00  0.00           H
ATOM   1096 HD11 LEU A  73       5.428  10.653  -0.346  1.00  0.00           H
ATOM   1097 HD12 LEU A  73       4.235  10.505   0.693  1.00  0.00           H
ATOM   1098 HD13 LEU A  73       4.251  11.721  -0.330  1.00  0.00           H
ATOM   1099 HD21 LEU A  73       7.043  12.406  -0.133  1.00  0.00           H
ATOM   1100 HD22 LEU A  73       6.026  13.608   0.079  1.00  0.00           H
ATOM   1101 HD23 LEU A  73       7.136  13.304   1.174  1.00  0.00           H
ATOM   1102  N   ASN A  74       4.288  15.794   3.540  1.00  0.00           N
ATOM   1103  CA  ASN A  74       3.336  16.799   4.013  1.00  0.00           C
ATOM   1104  C   ASN A  74       2.091  16.756   3.133  1.00  0.00           C
ATOM   1105  O   ASN A  74       2.141  17.082   1.942  1.00  0.00           O
ATOM   1106  CB  ASN A  74       3.974  18.181   3.996  1.00  0.00           C
ATOM   1107  CG  ASN A  74       3.121  19.225   4.681  1.00  0.00           C
ATOM   1108  OD1 ASN A  74       1.910  19.285   4.490  1.00  0.00           O
ATOM   1109  ND2 ASN A  74       3.757  20.062   5.487  1.00  0.00           N
ATOM   1110  H   ASN A  74       4.928  16.116   3.065  1.00  0.00           H
ATOM   1111  HA  ASN A  74       3.076  16.594   4.925  1.00  0.00           H
ATOM   1112  HB2 ASN A  74       4.827  18.142   4.456  1.00  0.00           H
ATOM   1113  HB3 ASN A  74       4.106  18.458   3.076  1.00  0.00           H
ATOM   1114 HD21 ASN A  74       3.320  20.675   5.902  1.00  0.00           H
ATOM   1115 HD22 ASN A  74       4.608  19.992   5.595  1.00  0.00           H
ATOM   1116  N   LEU A  75       0.964  16.377   3.719  1.00  0.00           N
ATOM   1117  CA  LEU A  75      -0.292  16.270   2.989  1.00  0.00           C
ATOM   1118  C   LEU A  75      -1.091  17.569   2.989  1.00  0.00           C
ATOM   1119  O   LEU A  75      -2.252  17.560   2.582  1.00  0.00           O
ATOM   1120  CB  LEU A  75      -1.147  15.148   3.579  1.00  0.00           C
ATOM   1121  CG  LEU A  75      -0.561  13.740   3.538  1.00  0.00           C
ATOM   1122  CD1 LEU A  75      -1.549  12.741   4.141  1.00  0.00           C
ATOM   1123  CD2 LEU A  75      -0.195  13.338   2.127  1.00  0.00           C
ATOM   1124  H   LEU A  75       0.900  16.172   4.552  1.00  0.00           H
ATOM   1125  HA  LEU A  75      -0.088  16.046   2.068  1.00  0.00           H
ATOM   1126  HB2 LEU A  75      -1.314  15.359   4.511  1.00  0.00           H
ATOM   1127  HB3 LEU A  75      -1.984  15.122   3.090  1.00  0.00           H
ATOM   1128  HG  LEU A  75       0.254  13.726   4.064  1.00  0.00           H
ATOM   1129 HD11 LEU A  75      -1.159  11.853   4.111  1.00  0.00           H
ATOM   1130 HD12 LEU A  75      -1.730  12.992   5.061  1.00  0.00           H
ATOM   1131 HD13 LEU A  75      -2.371  12.759   3.626  1.00  0.00           H
ATOM   1132 HD21 LEU A  75       0.041  12.397   2.117  1.00  0.00           H
ATOM   1133 HD22 LEU A  75      -0.956  13.494   1.546  1.00  0.00           H
ATOM   1134 HD23 LEU A  75       0.560  13.871   1.833  1.00  0.00           H
ATOM   1135  N   ASP A  76      -0.501  18.679   3.425  1.00  0.00           N
ATOM   1136  CA  ASP A  76      -1.224  19.940   3.537  1.00  0.00           C
ATOM   1137  C   ASP A  76      -0.756  21.009   2.564  1.00  0.00           C
ATOM   1138  O   ASP A  76      -1.541  21.887   2.219  1.00  0.00           O
ATOM   1139  CB  ASP A  76      -1.110  20.497   4.962  1.00  0.00           C
ATOM   1140  CG  ASP A  76      -1.792  19.613   5.993  1.00  0.00           C
ATOM   1141  OD1 ASP A  76      -2.731  18.878   5.623  1.00  0.00           O
ATOM   1142  OD2 ASP A  76      -1.388  19.651   7.175  1.00  0.00           O
ATOM   1143  H   ASP A  76       0.323  18.726   3.665  1.00  0.00           H
ATOM   1144  HA  ASP A  76      -2.161  19.768   3.355  1.00  0.00           H
ATOM   1145  HB2 ASP A  76      -0.172  20.567   5.200  1.00  0.00           H
ATOM   1146  HB3 ASP A  76      -1.526  21.372   4.994  1.00  0.00           H
ATOM   1147  N   ASP A  77       0.496  20.959   2.101  1.00  0.00           N
ATOM   1148  CA  ASP A  77       1.047  21.995   1.239  1.00  0.00           C
ATOM   1149  C   ASP A  77       1.167  21.566  -0.217  1.00  0.00           C
ATOM   1150  O   ASP A  77       1.789  22.276  -1.011  1.00  0.00           O
ATOM   1151  CB  ASP A  77       2.420  22.437   1.760  1.00  0.00           C
ATOM   1152  CG  ASP A  77       3.428  21.301   1.791  1.00  0.00           C
ATOM   1153  OD1 ASP A  77       3.176  20.251   1.162  1.00  0.00           O
ATOM   1154  OD2 ASP A  77       4.477  21.460   2.455  1.00  0.00           O
ATOM   1155  H   ASP A  77       1.049  20.325   2.278  1.00  0.00           H
ATOM   1156  HA  ASP A  77       0.446  22.756   1.269  1.00  0.00           H
ATOM   1157  HB2 ASP A  77       2.770  23.132   1.180  1.00  0.00           H
ATOM   1158  HB3 ASP A  77       2.322  22.777   2.663  1.00  0.00           H
ATOM   1159  N   GLY A  78       0.591  20.429  -0.591  1.00  0.00           N
ATOM   1160  CA  GLY A  78       0.676  19.951  -1.954  1.00  0.00           C
ATOM   1161  C   GLY A  78       2.015  19.381  -2.365  1.00  0.00           C
ATOM   1162  O   GLY A  78       2.165  18.965  -3.521  1.00  0.00           O
ATOM   1163  H   GLY A  78       0.144  19.916  -0.065  1.00  0.00           H
ATOM   1164  HA2 GLY A  78       0.011  19.255  -2.077  1.00  0.00           H
ATOM   1165  HA3 GLY A  78       0.475  20.688  -2.552  1.00  0.00           H
ATOM   1166  N   SER A  79       2.993  19.337  -1.460  1.00  0.00           N
ATOM   1167  CA  SER A  79       4.309  18.832  -1.826  1.00  0.00           C
ATOM   1168  C   SER A  79       4.327  17.319  -1.981  1.00  0.00           C
ATOM   1169  O   SER A  79       5.195  16.794  -2.689  1.00  0.00           O
ATOM   1170  CB  SER A  79       5.341  19.251  -0.776  1.00  0.00           C
ATOM   1171  OG  SER A  79       5.092  18.604   0.463  1.00  0.00           O
ATOM   1172  H   SER A  79       2.919  19.590  -0.642  1.00  0.00           H
ATOM   1173  HA  SER A  79       4.562  19.223  -2.676  1.00  0.00           H
ATOM   1174  HB2 SER A  79       6.226  19.006  -1.088  1.00  0.00           H
ATOM   1175  HB3 SER A  79       5.288  20.211  -0.647  1.00  0.00           H
ATOM   1176  HG  SER A  79       4.336  18.826   0.756  1.00  0.00           H
ATOM   1177  N   ALA A  80       3.385  16.613  -1.356  1.00  0.00           N
ATOM   1178  CA  ALA A  80       3.446  15.158  -1.342  1.00  0.00           C
ATOM   1179  C   ALA A  80       3.327  14.581  -2.745  1.00  0.00           C
ATOM   1180  O   ALA A  80       4.043  13.632  -3.095  1.00  0.00           O
ATOM   1181  CB  ALA A  80       2.351  14.594  -0.440  1.00  0.00           C
ATOM   1182  H   ALA A  80       2.711  16.949  -0.940  1.00  0.00           H
ATOM   1183  HA  ALA A  80       4.305  14.889  -0.979  1.00  0.00           H
ATOM   1184  HB1 ALA A  80       2.406  13.625  -0.444  1.00  0.00           H
ATOM   1185  HB2 ALA A  80       2.479  14.930   0.460  1.00  0.00           H
ATOM   1186  HB3 ALA A  80       1.487  14.876  -0.779  1.00  0.00           H
ATOM   1187  N   ASP A  81       2.437  15.145  -3.569  1.00  0.00           N
ATOM   1188  CA  ASP A  81       2.232  14.601  -4.909  1.00  0.00           C
ATOM   1189  C   ASP A  81       3.433  14.870  -5.808  1.00  0.00           C
ATOM   1190  O   ASP A  81       3.767  14.051  -6.670  1.00  0.00           O
ATOM   1191  CB  ASP A  81       0.968  15.192  -5.527  1.00  0.00           C
ATOM   1192  CG  ASP A  81      -0.297  14.656  -4.889  1.00  0.00           C
ATOM   1193  OD1 ASP A  81      -0.756  13.576  -5.310  1.00  0.00           O
ATOM   1194  OD2 ASP A  81      -0.826  15.315  -3.962  1.00  0.00           O
ATOM   1195  H   ASP A  81       1.951  15.828  -3.378  1.00  0.00           H
ATOM   1196  HA  ASP A  81       2.117  13.640  -4.837  1.00  0.00           H
ATOM   1197  HB2 ASP A  81       0.978  16.155  -5.411  1.00  0.00           H
ATOM   1198  HB3 ASP A  81       0.944  14.973  -6.472  1.00  0.00           H
ATOM   1199  N   LEU A  82       4.073  16.025  -5.644  1.00  0.00           N
ATOM   1200  CA  LEU A  82       5.263  16.325  -6.428  1.00  0.00           C
ATOM   1201  C   LEU A  82       6.366  15.321  -6.134  1.00  0.00           C
ATOM   1202  O   LEU A  82       6.983  14.773  -7.052  1.00  0.00           O
ATOM   1203  CB  LEU A  82       5.731  17.748  -6.131  1.00  0.00           C
ATOM   1204  CG  LEU A  82       6.376  18.500  -7.291  1.00  0.00           C
ATOM   1205  CD1 LEU A  82       5.339  18.890  -8.332  1.00  0.00           C
ATOM   1206  CD2 LEU A  82       7.112  19.727  -6.763  1.00  0.00           C
ATOM   1207  H   LEU A  82       3.841  16.643  -5.093  1.00  0.00           H
ATOM   1208  HA  LEU A  82       5.048  16.271  -7.372  1.00  0.00           H
ATOM   1209  HB2 LEU A  82       4.962  18.266  -5.847  1.00  0.00           H
ATOM   1210  HB3 LEU A  82       6.386  17.708  -5.417  1.00  0.00           H
ATOM   1211  HG  LEU A  82       7.019  17.923  -7.732  1.00  0.00           H
ATOM   1212 HD11 LEU A  82       5.768  19.419  -9.023  1.00  0.00           H
ATOM   1213 HD12 LEU A  82       4.961  18.085  -8.719  1.00  0.00           H
ATOM   1214 HD13 LEU A  82       4.640  19.410  -7.903  1.00  0.00           H
ATOM   1215 HD21 LEU A  82       7.511  20.201  -7.509  1.00  0.00           H
ATOM   1216 HD22 LEU A  82       6.479  20.302  -6.305  1.00  0.00           H
ATOM   1217 HD23 LEU A  82       7.803  19.439  -6.147  1.00  0.00           H
ATOM   1218  N   HIS A  83       6.624  15.064  -4.848  1.00  0.00           N
ATOM   1219  CA  HIS A  83       7.640  14.090  -4.473  1.00  0.00           C
ATOM   1220  C   HIS A  83       7.323  12.724  -5.065  1.00  0.00           C
ATOM   1221  O   HIS A  83       8.203  12.055  -5.615  1.00  0.00           O
ATOM   1222  CB  HIS A  83       7.748  13.997  -2.953  1.00  0.00           C
ATOM   1223  CG  HIS A  83       8.415  15.173  -2.321  1.00  0.00           C
ATOM   1224  ND1 HIS A  83       9.692  15.569  -2.651  1.00  0.00           N
ATOM   1225  CD2 HIS A  83       7.988  16.037  -1.369  1.00  0.00           C
ATOM   1226  CE1 HIS A  83      10.023  16.629  -1.937  1.00  0.00           C
ATOM   1227  NE2 HIS A  83       9.005  16.938  -1.156  1.00  0.00           N
ATOM   1228  H   HIS A  83       6.227  15.438  -4.183  1.00  0.00           H
ATOM   1229  HA  HIS A  83       8.497  14.385  -4.817  1.00  0.00           H
ATOM   1230  HB2 HIS A  83       6.854  13.929  -2.581  1.00  0.00           H
ATOM   1231  HB3 HIS A  83       8.263  13.207  -2.725  1.00  0.00           H
ATOM   1232  HD2 HIS A  83       7.163  16.023  -0.940  1.00  0.00           H
ATOM   1233  HE1 HIS A  83      10.834  17.082  -1.978  1.00  0.00           H
ATOM   1234  HE2 HIS A  83       8.981  17.596  -0.603  1.00  0.00           H
ATOM   1235  N   LEU A  84       6.063  12.290  -4.964  1.00  0.00           N
ATOM   1236  CA  LEU A  84       5.715  10.977  -5.499  1.00  0.00           C
ATOM   1237  C   LEU A  84       5.788  10.958  -7.016  1.00  0.00           C
ATOM   1238  O   LEU A  84       6.162   9.934  -7.600  1.00  0.00           O
ATOM   1239  CB  LEU A  84       4.324  10.562  -5.031  1.00  0.00           C
ATOM   1240  CG  LEU A  84       4.222  10.231  -3.541  1.00  0.00           C
ATOM   1241  CD1 LEU A  84       2.805  10.474  -3.049  1.00  0.00           C
ATOM   1242  CD2 LEU A  84       4.640   8.796  -3.264  1.00  0.00           C
ATOM   1243  H   LEU A  84       5.414  12.724  -4.603  1.00  0.00           H
ATOM   1244  HA  LEU A  84       6.348  10.326  -5.157  1.00  0.00           H
ATOM   1245  HB2 LEU A  84       3.709  11.291  -5.211  1.00  0.00           H
ATOM   1246  HB3 LEU A  84       4.055   9.772  -5.525  1.00  0.00           H
ATOM   1247  HG  LEU A  84       4.827  10.810  -3.051  1.00  0.00           H
ATOM   1248 HD11 LEU A  84       2.759  10.266  -2.102  1.00  0.00           H
ATOM   1249 HD12 LEU A  84       2.575  11.405  -3.194  1.00  0.00           H
ATOM   1250 HD13 LEU A  84       2.197   9.903  -3.543  1.00  0.00           H
ATOM   1251 HD21 LEU A  84       4.563   8.622  -2.313  1.00  0.00           H
ATOM   1252 HD22 LEU A  84       4.058   8.197  -3.758  1.00  0.00           H
ATOM   1253 HD23 LEU A  84       5.559   8.674  -3.550  1.00  0.00           H
ATOM   1254  N   ALA A  85       5.432  12.071  -7.664  1.00  0.00           N
ATOM   1255  CA  ALA A  85       5.557  12.151  -9.116  1.00  0.00           C
ATOM   1256  C   ALA A  85       7.015  12.045  -9.549  1.00  0.00           C
ATOM   1257  O   ALA A  85       7.328  11.408 -10.563  1.00  0.00           O
ATOM   1258  CB  ALA A  85       4.954  13.459  -9.626  1.00  0.00           C
ATOM   1259  H   ALA A  85       5.122  12.781  -7.291  1.00  0.00           H
ATOM   1260  HA  ALA A  85       5.064  11.414  -9.509  1.00  0.00           H
ATOM   1261  HB1 ALA A  85       4.882  13.418 -10.593  1.00  0.00           H
ATOM   1262  HB2 ALA A  85       4.075  13.576  -9.234  1.00  0.00           H
ATOM   1263  HB3 ALA A  85       5.532  14.195  -9.369  1.00  0.00           H
ATOM   1264  N   ARG A  86       7.919  12.678  -8.800  1.00  0.00           N
ATOM   1265  CA  ARG A  86       9.343  12.590  -9.116  1.00  0.00           C
ATOM   1266  C   ARG A  86       9.826  11.147  -9.014  1.00  0.00           C
ATOM   1267  O   ARG A  86      10.486  10.629  -9.925  1.00  0.00           O
ATOM   1268  CB  ARG A  86      10.128  13.509  -8.176  1.00  0.00           C
ATOM   1269  CG  ARG A  86      11.628  13.542  -8.409  1.00  0.00           C
ATOM   1270  CD  ARG A  86      12.290  14.597  -7.534  1.00  0.00           C
ATOM   1271  NE  ARG A  86      11.825  15.937  -7.855  1.00  0.00           N
ATOM   1272  CZ  ARG A  86      11.154  16.726  -7.017  1.00  0.00           C
ATOM   1273  NH1 ARG A  86      10.867  16.317  -5.782  1.00  0.00           N
ATOM   1274  NH2 ARG A  86      10.763  17.931  -7.417  1.00  0.00           N
ATOM   1275  H   ARG A  86       7.735  13.160  -8.112  1.00  0.00           H
ATOM   1276  HA  ARG A  86       9.499  12.889 -10.026  1.00  0.00           H
ATOM   1277  HB2 ARG A  86       9.797  14.414  -8.286  1.00  0.00           H
ATOM   1278  HB3 ARG A  86       9.982  13.211  -7.265  1.00  0.00           H
ATOM   1279  HG2 ARG A  86      12.008  12.677  -8.189  1.00  0.00           H
ATOM   1280  HG3 ARG A  86      11.806  13.757  -9.338  1.00  0.00           H
ATOM   1281  HD2 ARG A  86      12.081  14.418  -6.604  1.00  0.00           H
ATOM   1282  HD3 ARG A  86      13.250  14.568  -7.669  1.00  0.00           H
ATOM   1283  HE  ARG A  86      11.996  16.242  -8.641  1.00  0.00           H
ATOM   1284 HH11 ARG A  86      11.116  15.537  -5.519  1.00  0.00           H
ATOM   1285 HH12 ARG A  86      10.433  16.833  -5.248  1.00  0.00           H
ATOM   1286 HH21 ARG A  86      10.944  18.200  -8.214  1.00  0.00           H
ATOM   1287 HH22 ARG A  86      10.330  18.443  -6.879  1.00  0.00           H
ATOM   1288  N   LEU A  87       9.480  10.475  -7.914  1.00  0.00           N
ATOM   1289  CA  LEU A  87       9.898   9.090  -7.730  1.00  0.00           C
ATOM   1290  C   LEU A  87       9.339   8.199  -8.832  1.00  0.00           C
ATOM   1291  O   LEU A  87      10.056   7.351  -9.385  1.00  0.00           O
ATOM   1292  CB  LEU A  87       9.460   8.590  -6.356  1.00  0.00           C
ATOM   1293  CG  LEU A  87      10.157   9.233  -5.154  1.00  0.00           C
ATOM   1294  CD1 LEU A  87       9.507   8.829  -3.844  1.00  0.00           C
ATOM   1295  CD2 LEU A  87      11.647   8.864  -5.136  1.00  0.00           C
ATOM   1296  H   LEU A  87       9.009  10.795  -7.269  1.00  0.00           H
ATOM   1297  HA  LEU A  87      10.866   9.044  -7.768  1.00  0.00           H
ATOM   1298  HB2 LEU A  87       8.509   8.760  -6.261  1.00  0.00           H
ATOM   1299  HB3 LEU A  87       9.632   7.637  -6.312  1.00  0.00           H
ATOM   1300  HG  LEU A  87      10.072  10.196  -5.240  1.00  0.00           H
ATOM   1301 HD11 LEU A  87       9.971   9.268  -3.113  1.00  0.00           H
ATOM   1302 HD12 LEU A  87       8.576   9.102  -3.856  1.00  0.00           H
ATOM   1303 HD13 LEU A  87       9.568   7.867  -3.744  1.00  0.00           H
ATOM   1304 HD21 LEU A  87      12.036   9.163  -4.300  1.00  0.00           H
ATOM   1305 HD22 LEU A  87      11.735   7.901  -5.216  1.00  0.00           H
ATOM   1306 HD23 LEU A  87      12.089   9.300  -5.882  1.00  0.00           H
ATOM   1307  N   LYS A  88       8.066   8.387  -9.179  1.00  0.00           N
ATOM   1308  CA  LYS A  88       7.482   7.593 -10.248  1.00  0.00           C
ATOM   1309  C   LYS A  88       8.133   7.920 -11.581  1.00  0.00           C
ATOM   1310  O   LYS A  88       8.392   7.020 -12.386  1.00  0.00           O
ATOM   1311  CB  LYS A  88       5.970   7.830 -10.316  1.00  0.00           C
ATOM   1312  CG  LYS A  88       5.227   6.824 -11.186  1.00  0.00           C
ATOM   1313  CD  LYS A  88       3.752   7.195 -11.330  1.00  0.00           C
ATOM   1314  CE  LYS A  88       3.139   6.590 -12.579  1.00  0.00           C
ATOM   1315  NZ  LYS A  88       3.053   7.594 -13.676  1.00  0.00           N
ATOM   1316  H   LYS A  88       7.533   8.956  -8.817  1.00  0.00           H
ATOM   1317  HA  LYS A  88       7.626   6.653 -10.058  1.00  0.00           H
ATOM   1318  HB2 LYS A  88       5.605   7.772  -9.419  1.00  0.00           H
ATOM   1319  HB3 LYS A  88       5.809   8.714 -10.683  1.00  0.00           H
ATOM   1320  HG2 LYS A  88       5.625   6.807 -12.070  1.00  0.00           H
ATOM   1321  HG3 LYS A  88       5.283   5.945 -10.780  1.00  0.00           H
ATOM   1322  HD2 LYS A  88       3.262   6.865 -10.560  1.00  0.00           H
ATOM   1323  HD3 LYS A  88       3.668   8.159 -11.387  1.00  0.00           H
ATOM   1324  HE2 LYS A  88       3.688   5.850 -12.882  1.00  0.00           H
ATOM   1325  HE3 LYS A  88       2.243   6.277 -12.379  1.00  0.00           H
ATOM   1326  HZ1 LYS A  88       2.706   7.219 -14.405  1.00  0.00           H
ATOM   1327  HZ2 LYS A  88       2.535   8.274 -13.426  1.00  0.00           H
ATOM   1328  HZ3 LYS A  88       3.864   7.904 -13.869  1.00  0.00           H
ATOM   1329  N   ALA A  89       8.417   9.202 -11.829  1.00  0.00           N
ATOM   1330  CA  ALA A  89       9.078   9.584 -13.077  1.00  0.00           C
ATOM   1331  C   ALA A  89      10.491   9.015 -13.171  1.00  0.00           C
ATOM   1332  O   ALA A  89      10.989   8.786 -14.278  1.00  0.00           O
ATOM   1333  CB  ALA A  89       9.108  11.107 -13.211  1.00  0.00           C
ATOM   1334  H   ALA A  89       8.240   9.857 -11.301  1.00  0.00           H
ATOM   1335  HA  ALA A  89       8.565   9.226 -13.818  1.00  0.00           H
ATOM   1336  HB1 ALA A  89       9.552  11.342 -14.042  1.00  0.00           H
ATOM   1337  HB2 ALA A  89       8.198  11.442 -13.216  1.00  0.00           H
ATOM   1338  HB3 ALA A  89       9.594  11.481 -12.460  1.00  0.00           H
ATOM   1339  N   TRP A  90      11.155   8.797 -12.033  1.00  0.00           N
ATOM   1340  CA  TRP A  90      12.425   8.080 -12.047  1.00  0.00           C
ATOM   1341  C   TRP A  90      12.244   6.584 -12.277  1.00  0.00           C
ATOM   1342  O   TRP A  90      13.243   5.848 -12.275  1.00  0.00           O
ATOM   1343  CB  TRP A  90      13.189   8.308 -10.735  1.00  0.00           C
ATOM   1344  CG  TRP A  90      13.784   9.683 -10.614  1.00  0.00           C
ATOM   1345  CD1 TRP A  90      14.131  10.514 -11.632  1.00  0.00           C
ATOM   1346  CD2 TRP A  90      14.084  10.386  -9.400  1.00  0.00           C
ATOM   1347  NE1 TRP A  90      14.634  11.689 -11.134  1.00  0.00           N
ATOM   1348  CE2 TRP A  90      14.614  11.637  -9.764  1.00  0.00           C
ATOM   1349  CE3 TRP A  90      13.954  10.078  -8.045  1.00  0.00           C
ATOM   1350  CZ2 TRP A  90      15.012  12.583  -8.825  1.00  0.00           C
ATOM   1351  CZ3 TRP A  90      14.351  11.015  -7.110  1.00  0.00           C
ATOM   1352  CH2 TRP A  90      14.874  12.255  -7.506  1.00  0.00           C
ATOM   1353  H   TRP A  90      10.892   9.051 -11.254  1.00  0.00           H
ATOM   1354  HA  TRP A  90      12.969   8.438 -12.766  1.00  0.00           H
ATOM   1355  HB2 TRP A  90      12.578   8.182  -9.992  1.00  0.00           H
ATOM   1356  HB3 TRP A  90      13.914   7.665 -10.680  1.00  0.00           H
ATOM   1357  HD1 TRP A  90      14.040  10.314 -12.535  1.00  0.00           H
ATOM   1358  HE1 TRP A  90      14.917  12.351 -11.604  1.00  0.00           H
ATOM   1359  HE3 TRP A  90      13.606   9.258  -7.777  1.00  0.00           H
ATOM   1360  HZ2 TRP A  90      15.358  13.406  -9.084  1.00  0.00           H
ATOM   1361  HZ3 TRP A  90      14.271  10.820  -6.204  1.00  0.00           H
ATOM   1362  HH2 TRP A  90      15.133  12.868  -6.856  1.00  0.00           H
ATOM   1363  N   GLY A  91      11.013   6.118 -12.454  1.00  0.00           N
ATOM   1364  CA  GLY A  91      10.757   4.727 -12.761  1.00  0.00           C
ATOM   1365  C   GLY A  91      10.568   3.809 -11.574  1.00  0.00           C
ATOM   1366  O   GLY A  91      10.496   2.588 -11.764  1.00  0.00           O
ATOM   1367  H   GLY A  91      10.302   6.598 -12.399  1.00  0.00           H
ATOM   1368  HA2 GLY A  91       9.951   4.677 -13.299  1.00  0.00           H
ATOM   1369  HA3 GLY A  91      11.503   4.386 -13.278  1.00  0.00           H
ATOM   1370  N   TYR A  92      10.476   4.344 -10.363  1.00  0.00           N
ATOM   1371  CA  TYR A  92      10.359   3.499  -9.186  1.00  0.00           C
ATOM   1372  C   TYR A  92       8.929   2.994  -9.020  1.00  0.00           C
ATOM   1373  O   TYR A  92       7.961   3.710  -9.289  1.00  0.00           O
ATOM   1374  CB  TYR A  92      10.803   4.267  -7.941  1.00  0.00           C
ATOM   1375  CG  TYR A  92      12.269   4.672  -7.957  1.00  0.00           C
ATOM   1376  CD1 TYR A  92      13.222   3.887  -8.598  1.00  0.00           C
ATOM   1377  CD2 TYR A  92      12.694   5.835  -7.332  1.00  0.00           C
ATOM   1378  CE1 TYR A  92      14.568   4.249  -8.614  1.00  0.00           C
ATOM   1379  CE2 TYR A  92      14.037   6.206  -7.336  1.00  0.00           C
ATOM   1380  CZ  TYR A  92      14.967   5.409  -7.983  1.00  0.00           C
ATOM   1381  OH  TYR A  92      16.288   5.767  -7.996  1.00  0.00           O
ATOM   1382  H   TYR A  92      10.478   5.189 -10.199  1.00  0.00           H
ATOM   1383  HA  TYR A  92      10.935   2.725  -9.286  1.00  0.00           H
ATOM   1384  HB2 TYR A  92      10.273   5.076  -7.870  1.00  0.00           H
ATOM   1385  HB3 TYR A  92      10.659   3.706  -7.163  1.00  0.00           H
ATOM   1386  HD1 TYR A  92      12.956   3.105  -9.025  1.00  0.00           H
ATOM   1387  HD2 TYR A  92      12.071   6.376  -6.903  1.00  0.00           H
ATOM   1388  HE1 TYR A  92      15.192   3.713  -9.047  1.00  0.00           H
ATOM   1389  HE2 TYR A  92      14.307   6.986  -6.907  1.00  0.00           H
ATOM   1390  HH  TYR A  92      16.740   5.182  -8.396  1.00  0.00           H
ATOM   1391  N   ASN A  93       8.807   1.742  -8.585  1.00  0.00           N
ATOM   1392  CA  ASN A  93       7.522   1.120  -8.304  1.00  0.00           C
ATOM   1393  C   ASN A  93       7.428   0.603  -6.875  1.00  0.00           C
ATOM   1394  O   ASN A  93       6.475  -0.117  -6.550  1.00  0.00           O
ATOM   1395  CB  ASN A  93       7.268  -0.029  -9.286  1.00  0.00           C
ATOM   1396  CG  ASN A  93       8.426  -0.994  -9.369  1.00  0.00           C
ATOM   1397  OD1 ASN A  93       9.370  -0.906  -8.590  1.00  0.00           O
ATOM   1398  ND2 ASN A  93       8.369  -1.919 -10.322  1.00  0.00           N
ATOM   1399  H   ASN A  93       9.475   1.219  -8.443  1.00  0.00           H
ATOM   1400  HA  ASN A  93       6.825   1.784  -8.426  1.00  0.00           H
ATOM   1401  HB2 ASN A  93       6.486  -0.524  -8.997  1.00  0.00           H
ATOM   1402  HB3 ASN A  93       7.120   0.339 -10.171  1.00  0.00           H
ATOM   1403 HD21 ASN A  93       9.007  -2.489 -10.407  1.00  0.00           H
ATOM   1404 HD22 ASN A  93       7.694  -1.946 -10.855  1.00  0.00           H
ATOM   1405  N   LEU A  94       8.390   0.950  -6.015  1.00  0.00           N
ATOM   1406  CA  LEU A  94       8.496   0.374  -4.685  1.00  0.00           C
ATOM   1407  C   LEU A  94       8.849   1.441  -3.663  1.00  0.00           C
ATOM   1408  O   LEU A  94       9.653   2.333  -3.930  1.00  0.00           O
ATOM   1409  CB  LEU A  94       9.558  -0.727  -4.653  1.00  0.00           C
ATOM   1410  CG  LEU A  94       9.884  -1.313  -3.286  1.00  0.00           C
ATOM   1411  CD1 LEU A  94       8.707  -2.090  -2.731  1.00  0.00           C
ATOM   1412  CD2 LEU A  94      11.141  -2.202  -3.387  1.00  0.00           C
ATOM   1413  H   LEU A  94       9.001   1.529  -6.189  1.00  0.00           H
ATOM   1414  HA  LEU A  94       7.635   0.005  -4.435  1.00  0.00           H
ATOM   1415  HB2 LEU A  94       9.250  -1.459  -5.211  1.00  0.00           H
ATOM   1416  HB3 LEU A  94      10.382  -0.362  -5.011  1.00  0.00           H
ATOM   1417  HG  LEU A  94      10.067  -0.593  -2.663  1.00  0.00           H
ATOM   1418 HD11 LEU A  94       8.984  -2.548  -1.921  1.00  0.00           H
ATOM   1419 HD12 LEU A  94       7.986  -1.473  -2.532  1.00  0.00           H
ATOM   1420 HD13 LEU A  94       8.415  -2.737  -3.393  1.00  0.00           H
ATOM   1421 HD21 LEU A  94      11.398  -2.488  -2.497  1.00  0.00           H
ATOM   1422 HD22 LEU A  94      10.938  -2.974  -3.938  1.00  0.00           H
ATOM   1423 HD23 LEU A  94      11.859  -1.689  -3.790  1.00  0.00           H
ATOM   1424  N   LEU A  95       8.235   1.339  -2.491  1.00  0.00           N
ATOM   1425  CA  LEU A  95       8.573   2.192  -1.358  1.00  0.00           C
ATOM   1426  C   LEU A  95       8.638   1.325  -0.110  1.00  0.00           C
ATOM   1427  O   LEU A  95       7.680   0.616   0.209  1.00  0.00           O
ATOM   1428  CB  LEU A  95       7.555   3.320  -1.172  1.00  0.00           C
ATOM   1429  CG  LEU A  95       7.303   4.233  -2.372  1.00  0.00           C
ATOM   1430  CD1 LEU A  95       6.032   5.051  -2.136  1.00  0.00           C
ATOM   1431  CD2 LEU A  95       8.485   5.148  -2.642  1.00  0.00           C
ATOM   1432  H   LEU A  95       7.607   0.775  -2.325  1.00  0.00           H
ATOM   1433  HA  LEU A  95       9.442   2.594  -1.508  1.00  0.00           H
ATOM   1434  HB2 LEU A  95       6.703   2.918  -0.938  1.00  0.00           H
ATOM   1435  HB3 LEU A  95       7.865   3.885  -0.447  1.00  0.00           H
ATOM   1436  HG  LEU A  95       7.187   3.683  -3.163  1.00  0.00           H
ATOM   1437 HD11 LEU A  95       5.891   5.641  -2.894  1.00  0.00           H
ATOM   1438 HD12 LEU A  95       5.279   4.446  -2.044  1.00  0.00           H
ATOM   1439 HD13 LEU A  95       6.138   5.573  -1.326  1.00  0.00           H
ATOM   1440 HD21 LEU A  95       8.281   5.710  -3.406  1.00  0.00           H
ATOM   1441 HD22 LEU A  95       8.643   5.699  -1.859  1.00  0.00           H
ATOM   1442 HD23 LEU A  95       9.267   4.607  -2.829  1.00  0.00           H
ATOM   1443  N   ARG A  96       9.770   1.361   0.577  1.00  0.00           N
ATOM   1444  CA  ARG A  96       9.889   0.802   1.917  1.00  0.00           C
ATOM   1445  C   ARG A  96       9.455   1.904   2.868  1.00  0.00           C
ATOM   1446  O   ARG A  96      10.172   2.894   3.040  1.00  0.00           O
ATOM   1447  CB  ARG A  96      11.318   0.339   2.186  1.00  0.00           C
ATOM   1448  CG  ARG A  96      11.520  -0.362   3.528  1.00  0.00           C
ATOM   1449  CD  ARG A  96      12.795  -1.163   3.538  1.00  0.00           C
ATOM   1450  NE  ARG A  96      13.115  -1.731   4.849  1.00  0.00           N
ATOM   1451  CZ  ARG A  96      13.990  -1.208   5.711  1.00  0.00           C
ATOM   1452  NH1 ARG A  96      14.626  -0.077   5.426  1.00  0.00           N
ATOM   1453  NH2 ARG A  96      14.229  -1.817   6.867  1.00  0.00           N
ATOM   1454  H   ARG A  96      10.499   1.711   0.284  1.00  0.00           H
ATOM   1455  HA  ARG A  96       9.318   0.026   2.030  1.00  0.00           H
ATOM   1456  HB2 ARG A  96      11.577  -0.284   1.489  1.00  0.00           H
ATOM   1457  HB3 ARG A  96      11.901   1.114   2.172  1.00  0.00           H
ATOM   1458  HG2 ARG A  96      11.569   0.301   4.234  1.00  0.00           H
ATOM   1459  HG3 ARG A  96      10.778  -0.966   3.690  1.00  0.00           H
ATOM   1460  HD2 ARG A  96      12.710  -1.897   2.910  1.00  0.00           H
ATOM   1461  HD3 ARG A  96      13.530  -0.586   3.277  1.00  0.00           H
ATOM   1462  HE  ARG A  96      12.710  -2.453   5.081  1.00  0.00           H
ATOM   1463 HH11 ARG A  96      14.475   0.325   4.681  1.00  0.00           H
ATOM   1464 HH12 ARG A  96      15.188   0.253   5.987  1.00  0.00           H
ATOM   1465 HH21 ARG A  96      13.820  -2.549   7.060  1.00  0.00           H
ATOM   1466 HH22 ARG A  96      14.793  -1.480   7.422  1.00  0.00           H
ATOM   1467  N   TYR A  97       8.268   1.765   3.457  1.00  0.00           N
ATOM   1468  CA  TYR A  97       7.684   2.828   4.264  1.00  0.00           C
ATOM   1469  C   TYR A  97       8.189   2.747   5.697  1.00  0.00           C
ATOM   1470  O   TYR A  97       8.036   1.715   6.358  1.00  0.00           O
ATOM   1471  CB  TYR A  97       6.158   2.764   4.253  1.00  0.00           C
ATOM   1472  CG  TYR A  97       5.544   3.945   4.968  1.00  0.00           C
ATOM   1473  CD1 TYR A  97       5.354   3.925   6.349  1.00  0.00           C
ATOM   1474  CD2 TYR A  97       5.197   5.091   4.272  1.00  0.00           C
ATOM   1475  CE1 TYR A  97       4.823   5.012   7.014  1.00  0.00           C
ATOM   1476  CE2 TYR A  97       4.660   6.179   4.925  1.00  0.00           C
ATOM   1477  CZ  TYR A  97       4.476   6.136   6.296  1.00  0.00           C
ATOM   1478  OH  TYR A  97       3.946   7.222   6.940  1.00  0.00           O
ATOM   1479  H   TYR A  97       7.781   1.058   3.403  1.00  0.00           H
ATOM   1480  HA  TYR A  97       7.956   3.679   3.886  1.00  0.00           H
ATOM   1481  HB2 TYR A  97       5.844   2.767   3.335  1.00  0.00           H
ATOM   1482  HB3 TYR A  97       5.868   1.953   4.699  1.00  0.00           H
ATOM   1483  HD1 TYR A  97       5.588   3.165   6.832  1.00  0.00           H
ATOM   1484  HD2 TYR A  97       5.328   5.127   3.352  1.00  0.00           H
ATOM   1485  HE1 TYR A  97       4.702   4.987   7.935  1.00  0.00           H
ATOM   1486  HE2 TYR A  97       4.422   6.939   4.445  1.00  0.00           H
ATOM   1487  HH  TYR A  97       4.077   7.158   7.767  1.00  0.00           H
ATOM   1488  N   VAL A  98       8.749   3.853   6.182  1.00  0.00           N
ATOM   1489  CA  VAL A  98       9.442   3.892   7.464  1.00  0.00           C
ATOM   1490  C   VAL A  98       8.498   4.419   8.536  1.00  0.00           C
ATOM   1491  O   VAL A  98       7.877   5.470   8.361  1.00  0.00           O
ATOM   1492  CB  VAL A  98      10.703   4.770   7.375  1.00  0.00           C
ATOM   1493  CG1 VAL A  98      11.362   4.899   8.738  1.00  0.00           C
ATOM   1494  CG2 VAL A  98      11.677   4.208   6.346  1.00  0.00           C
ATOM   1495  H   VAL A  98       8.739   4.611   5.775  1.00  0.00           H
ATOM   1496  HA  VAL A  98       9.696   2.989   7.710  1.00  0.00           H
ATOM   1497  HB  VAL A  98      10.447   5.659   7.085  1.00  0.00           H
ATOM   1498 HG11 VAL A  98      12.255   5.258   8.624  1.00  0.00           H
ATOM   1499 HG12 VAL A  98      10.833   5.497   9.289  1.00  0.00           H
ATOM   1500 HG13 VAL A  98      11.408   4.022   9.150  1.00  0.00           H
ATOM   1501 HG21 VAL A  98      12.488   4.741   6.354  1.00  0.00           H
ATOM   1502 HG22 VAL A  98      11.884   3.288   6.576  1.00  0.00           H
ATOM   1503 HG23 VAL A  98      11.265   4.245   5.468  1.00  0.00           H
ATOM   1504  N   PHE A  99       8.412   3.700   9.651  1.00  0.00           N
ATOM   1505  CA  PHE A  99       7.661   4.169  10.809  1.00  0.00           C
ATOM   1506  C   PHE A  99       8.342   3.612  12.047  1.00  0.00           C
ATOM   1507  O   PHE A  99       8.959   2.547  11.994  1.00  0.00           O
ATOM   1508  CB  PHE A  99       6.181   3.750  10.752  1.00  0.00           C
ATOM   1509  CG  PHE A  99       5.959   2.292  11.017  1.00  0.00           C
ATOM   1510  CD1 PHE A  99       6.022   1.373   9.982  1.00  0.00           C
ATOM   1511  CD2 PHE A  99       5.714   1.834  12.304  1.00  0.00           C
ATOM   1512  CE1 PHE A  99       5.844   0.019  10.226  1.00  0.00           C
ATOM   1513  CE2 PHE A  99       5.522   0.490  12.548  1.00  0.00           C
ATOM   1514  CZ  PHE A  99       5.589  -0.423  11.507  1.00  0.00           C
ATOM   1515  H   PHE A  99       8.782   2.931   9.762  1.00  0.00           H
ATOM   1516  HA  PHE A  99       7.673   5.138  10.852  1.00  0.00           H
ATOM   1517  HB2 PHE A  99       5.688   4.251  11.421  1.00  0.00           H
ATOM   1518  HB3 PHE A  99       5.834   3.947   9.868  1.00  0.00           H
ATOM   1519  HD1 PHE A  99       6.186   1.667   9.115  1.00  0.00           H
ATOM   1520  HD2 PHE A  99       5.679   2.440  13.009  1.00  0.00           H
ATOM   1521  HE1 PHE A  99       5.896  -0.590   9.525  1.00  0.00           H
ATOM   1522  HE2 PHE A  99       5.347   0.195  13.413  1.00  0.00           H
ATOM   1523  HZ  PHE A  99       5.463  -1.330  11.672  1.00  0.00           H
ATOM   1524  N   THR A 100       8.228   4.336  13.159  1.00  0.00           N
ATOM   1525  CA  THR A 100       8.873   3.951  14.402  1.00  0.00           C
ATOM   1526  C   THR A 100       7.855   3.565  15.472  1.00  0.00           C
ATOM   1527  O   THR A 100       6.717   4.045  15.491  1.00  0.00           O
ATOM   1528  CB  THR A 100       9.756   5.085  14.948  1.00  0.00           C
ATOM   1529  OG1 THR A 100       8.956   6.251  15.187  1.00  0.00           O
ATOM   1530  CG2 THR A 100      10.882   5.412  13.974  1.00  0.00           C
ATOM   1531  H   THR A 100       7.774   5.065  13.213  1.00  0.00           H
ATOM   1532  HA  THR A 100       9.424   3.174  14.222  1.00  0.00           H
ATOM   1533  HB  THR A 100      10.161   4.805  15.784  1.00  0.00           H
ATOM   1534  HG1 THR A 100       8.613   6.517  14.468  1.00  0.00           H
ATOM   1535 HG21 THR A 100      11.442   6.116  14.338  1.00  0.00           H
ATOM   1536 HG22 THR A 100      11.427   4.625  13.820  1.00  0.00           H
ATOM   1537 HG23 THR A 100      10.513   5.710  13.127  1.00  0.00           H
ATOM   1538  N   TRP A 101       8.291   2.675  16.361  1.00  0.00           N
ATOM   1539  CA  TRP A 101       7.536   2.359  17.569  1.00  0.00           C
ATOM   1540  C   TRP A 101       7.186   3.620  18.350  1.00  0.00           C
ATOM   1541  O   TRP A 101       6.069   3.751  18.871  1.00  0.00           O
ATOM   1542  CB  TRP A 101       8.368   1.390  18.416  1.00  0.00           C
ATOM   1543  CG  TRP A 101       7.718   0.844  19.631  1.00  0.00           C
ATOM   1544  CD1 TRP A 101       6.423   1.047  20.049  1.00  0.00           C
ATOM   1545  CD2 TRP A 101       8.328  -0.009  20.610  1.00  0.00           C
ATOM   1546  NE1 TRP A 101       6.202   0.368  21.219  1.00  0.00           N
ATOM   1547  CE2 TRP A 101       7.352  -0.287  21.586  1.00  0.00           C
ATOM   1548  CE3 TRP A 101       9.607  -0.562  20.754  1.00  0.00           C
ATOM   1549  CZ2 TRP A 101       7.614  -1.096  22.693  1.00  0.00           C
ATOM   1550  CZ3 TRP A 101       9.864  -1.364  21.850  1.00  0.00           C
ATOM   1551  CH2 TRP A 101       8.871  -1.626  22.805  1.00  0.00           C
ATOM   1552  H   TRP A 101       9.027   2.237  16.288  1.00  0.00           H
ATOM   1553  HA  TRP A 101       6.697   1.929  17.338  1.00  0.00           H
ATOM   1554  HB2 TRP A 101       8.609   0.633  17.859  1.00  0.00           H
ATOM   1555  HB3 TRP A 101       9.168   1.856  18.707  1.00  0.00           H
ATOM   1556  HD1 TRP A 101       5.793   1.567  19.605  1.00  0.00           H
ATOM   1557  HE1 TRP A 101       5.460   0.353  21.654  1.00  0.00           H
ATOM   1558  HE3 TRP A 101      10.270  -0.393  20.125  1.00  0.00           H
ATOM   1559  HZ2 TRP A 101       6.959  -1.268  23.330  1.00  0.00           H
ATOM   1560  HZ3 TRP A 101      10.710  -1.736  21.956  1.00  0.00           H
ATOM   1561  HH2 TRP A 101       9.071  -2.173  23.530  1.00  0.00           H
ATOM   1562  N   GLU A 102       8.130   4.557  18.450  1.00  0.00           N
ATOM   1563  CA  GLU A 102       7.874   5.794  19.180  1.00  0.00           C
ATOM   1564  C   GLU A 102       6.657   6.514  18.613  1.00  0.00           C
ATOM   1565  O   GLU A 102       5.759   6.927  19.355  1.00  0.00           O
ATOM   1566  CB  GLU A 102       9.106   6.701  19.128  1.00  0.00           C
ATOM   1567  CG  GLU A 102       8.874   8.093  19.703  1.00  0.00           C
ATOM   1568  CD  GLU A 102      10.110   8.983  19.681  1.00  0.00           C
ATOM   1569  OE1 GLU A 102      10.109   9.992  20.401  1.00  0.00           O
ATOM   1570  OE2 GLU A 102      11.074   8.688  18.939  1.00  0.00           O
ATOM   1571  H   GLU A 102       8.917   4.500  18.108  1.00  0.00           H
ATOM   1572  HA  GLU A 102       7.698   5.579  20.109  1.00  0.00           H
ATOM   1573  HB2 GLU A 102       9.820   6.286  19.637  1.00  0.00           H
ATOM   1574  HB3 GLU A 102       9.377   6.806  18.202  1.00  0.00           H
ATOM   1575  HG2 GLU A 102       8.184   8.534  19.184  1.00  0.00           H
ATOM   1576  HG3 GLU A 102       8.590   8.005  20.627  1.00  0.00           H
ATOM   1577  N   SER A 103       6.613   6.676  17.290  1.00  0.00           N
ATOM   1578  CA  SER A 103       5.538   7.437  16.677  1.00  0.00           C
ATOM   1579  C   SER A 103       4.173   6.801  16.914  1.00  0.00           C
ATOM   1580  O   SER A 103       3.150   7.480  16.762  1.00  0.00           O
ATOM   1581  CB  SER A 103       5.800   7.584  15.178  1.00  0.00           C
ATOM   1582  OG  SER A 103       5.636   6.340  14.516  1.00  0.00           O
ATOM   1583  H   SER A 103       7.189   6.358  16.736  1.00  0.00           H
ATOM   1584  HA  SER A 103       5.518   8.325  17.066  1.00  0.00           H
ATOM   1585  HB2 SER A 103       5.172   8.225  14.808  1.00  0.00           H
ATOM   1586  HB3 SER A 103       6.709   7.896  15.045  1.00  0.00           H
ATOM   1587  HG  SER A 103       6.153   5.768  14.848  1.00  0.00           H
ATOM   1588  N   LEU A 104       4.132   5.527  17.296  1.00  0.00           N
ATOM   1589  CA  LEU A 104       2.871   4.848  17.554  1.00  0.00           C
ATOM   1590  C   LEU A 104       2.464   4.846  19.023  1.00  0.00           C
ATOM   1591  O   LEU A 104       1.264   4.860  19.315  1.00  0.00           O
ATOM   1592  CB  LEU A 104       2.937   3.393  17.073  1.00  0.00           C
ATOM   1593  CG  LEU A 104       3.224   3.145  15.599  1.00  0.00           C
ATOM   1594  CD1 LEU A 104       3.249   1.645  15.314  1.00  0.00           C
ATOM   1595  CD2 LEU A 104       2.201   3.835  14.726  1.00  0.00           C
ATOM   1596  H   LEU A 104       4.827   5.033  17.412  1.00  0.00           H
ATOM   1597  HA  LEU A 104       2.178   5.306  17.051  1.00  0.00           H
ATOM   1598  HB2 LEU A 104       3.639   2.949  17.573  1.00  0.00           H
ATOM   1599  HB3 LEU A 104       2.080   2.980  17.264  1.00  0.00           H
ATOM   1600  HG  LEU A 104       4.093   3.514  15.379  1.00  0.00           H
ATOM   1601 HD11 LEU A 104       3.431   1.505  14.372  1.00  0.00           H
ATOM   1602 HD12 LEU A 104       3.945   1.233  15.850  1.00  0.00           H
ATOM   1603 HD13 LEU A 104       2.386   1.265  15.544  1.00  0.00           H
ATOM   1604 HD21 LEU A 104       2.348   3.577  13.803  1.00  0.00           H
ATOM   1605 HD22 LEU A 104       1.312   3.564  15.007  1.00  0.00           H
ATOM   1606 HD23 LEU A 104       2.300   4.795  14.822  1.00  0.00           H
ATOM   1607  N   GLU A 105       3.419   4.831  19.956  1.00  0.00           N
ATOM   1608  CA  GLU A 105       3.129   4.544  21.358  1.00  0.00           C
ATOM   1609  C   GLU A 105       3.930   5.454  22.285  1.00  0.00           C
ATOM   1610  O   GLU A 105       4.386   5.035  23.353  1.00  0.00           O
ATOM   1611  CB  GLU A 105       3.410   3.073  21.668  1.00  0.00           C
ATOM   1612  CG  GLU A 105       2.636   2.500  22.851  1.00  0.00           C
ATOM   1613  CD  GLU A 105       2.880   1.016  23.038  1.00  0.00           C
ATOM   1614  OE1 GLU A 105       3.707   0.453  22.297  1.00  0.00           O
ATOM   1615  OE2 GLU A 105       2.244   0.405  23.920  1.00  0.00           O
ATOM   1616  H   GLU A 105       4.250   4.986  19.797  1.00  0.00           H
ATOM   1617  HA  GLU A 105       2.191   4.728  21.523  1.00  0.00           H
ATOM   1618  HB2 GLU A 105       3.179   2.545  20.887  1.00  0.00           H
ATOM   1619  HB3 GLU A 105       4.355   2.977  21.866  1.00  0.00           H
ATOM   1620  HG2 GLU A 105       2.913   2.955  23.661  1.00  0.00           H
ATOM   1621  HG3 GLU A 105       1.687   2.633  22.703  1.00  0.00           H
ATOM   1622  N   HIS A 106       4.088   6.723  21.905  1.00  0.00           N
ATOM   1623  CA  HIS A 106       4.897   7.638  22.705  1.00  0.00           C
ATOM   1624  C   HIS A 106       4.175   8.090  23.974  1.00  0.00           C
ATOM   1625  O   HIS A 106       4.808   8.271  25.020  1.00  0.00           O
ATOM   1626  CB  HIS A 106       5.288   8.852  21.868  1.00  0.00           C
ATOM   1627  CG  HIS A 106       4.127   9.547  21.223  1.00  0.00           C
ATOM   1628  ND1 HIS A 106       3.495  10.630  21.794  1.00  0.00           N
ATOM   1629  CD2 HIS A 106       3.493   9.320  20.047  1.00  0.00           C
ATOM   1630  CE1 HIS A 106       2.520  11.038  21.000  1.00  0.00           C
ATOM   1631  NE2 HIS A 106       2.496  10.257  19.934  1.00  0.00           N
ATOM   1632  H   HIS A 106       3.743   7.073  21.200  1.00  0.00           H
ATOM   1633  HA  HIS A 106       5.704   7.172  22.974  1.00  0.00           H
ATOM   1634  HB2 HIS A 106       5.735   9.494  22.442  1.00  0.00           H
ATOM   1635  HB3 HIS A 106       5.888   8.564  21.163  1.00  0.00           H
ATOM   1636  HD1 HIS A 106       3.703  10.986  22.549  1.00  0.00           H
ATOM   1637  HD2 HIS A 106       3.695   8.654  19.430  1.00  0.00           H
ATOM   1638  HE1 HIS A 106       1.949  11.753  21.164  1.00  0.00           H
ATOM   1639  HE2 HIS A 106       1.945  10.325  19.277  1.00  0.00           H
ATOM   1640  N   ALA A 107       2.856   8.280  23.908  1.00  0.00           N
ATOM   1641  CA  ALA A 107       2.123   8.768  25.074  1.00  0.00           C
ATOM   1642  C   ALA A 107       2.313   7.845  26.273  1.00  0.00           C
ATOM   1643  O   ALA A 107       2.389   8.308  27.419  1.00  0.00           O
ATOM   1644  CB  ALA A 107       0.631   8.913  24.739  1.00  0.00           C
ATOM   1645  H   ALA A 107       2.372   8.137  23.212  1.00  0.00           H
ATOM   1646  HA  ALA A 107       2.465   9.645  25.310  1.00  0.00           H
ATOM   1647  HB1 ALA A 107       0.161   9.234  25.525  1.00  0.00           H
ATOM   1648  HB2 ALA A 107       0.530   9.547  24.012  1.00  0.00           H
ATOM   1649  HB3 ALA A 107       0.281   8.048  24.475  1.00  0.00           H
ATOM   1650  N   GLY A 108       2.376   6.536  26.029  1.00  0.00           N
ATOM   1651  CA  GLY A 108       2.580   5.573  27.082  1.00  0.00           C
ATOM   1652  C   GLY A 108       2.219   4.179  26.631  1.00  0.00           C
ATOM   1653  O   GLY A 108       1.697   3.972  25.532  1.00  0.00           O
ATOM   1654  H   GLY A 108       2.302   6.186  25.247  1.00  0.00           H
ATOM   1655  HA2 GLY A 108       3.511   5.580  27.353  1.00  0.00           H
ATOM   1656  HA3 GLY A 108       2.027   5.804  27.845  1.00  0.00           H
ATOM   1657  N   PRO A 109       2.494   3.188  27.469  1.00  0.00           N
ATOM   1658  CA  PRO A 109       2.095   1.815  27.131  1.00  0.00           C
ATOM   1659  C   PRO A 109       0.615   1.738  26.779  1.00  0.00           C
ATOM   1660  O   PRO A 109      -0.246   2.194  27.535  1.00  0.00           O
ATOM   1661  CB  PRO A 109       2.423   1.028  28.404  1.00  0.00           C
ATOM   1662  CG  PRO A 109       3.545   1.812  29.046  1.00  0.00           C
ATOM   1663  CD  PRO A 109       3.264   3.263  28.726  1.00  0.00           C
ATOM   1664  HA  PRO A 109       2.623   1.473  26.393  1.00  0.00           H
ATOM   1665  HB2 PRO A 109       1.646   0.992  28.983  1.00  0.00           H
ATOM   1666  HB3 PRO A 109       2.710   0.130  28.176  1.00  0.00           H
ATOM   1667  HG2 PRO A 109       3.542   1.664  30.004  1.00  0.00           H
ATOM   1668  HG3 PRO A 109       4.395   1.536  28.670  1.00  0.00           H
ATOM   1669  HD2 PRO A 109       2.738   3.677  29.428  1.00  0.00           H
ATOM   1670  HD3 PRO A 109       4.090   3.755  28.596  1.00  0.00           H
ATOM   1671  N   LYS A 110       0.326   1.167  25.609  1.00  0.00           N
ATOM   1672  CA  LYS A 110      -1.014   0.914  25.103  1.00  0.00           C
ATOM   1673  C   LYS A 110      -1.794   2.187  24.820  1.00  0.00           C
ATOM   1674  O   LYS A 110      -3.002   2.118  24.583  1.00  0.00           O
ATOM   1675  CB  LYS A 110      -1.815   0.034  26.070  1.00  0.00           C
ATOM   1676  CG  LYS A 110      -1.890  -1.434  25.671  1.00  0.00           C
ATOM   1677  CD  LYS A 110      -0.505  -2.030  25.487  1.00  0.00           C
ATOM   1678  CE  LYS A 110      -0.578  -3.453  24.939  1.00  0.00           C
ATOM   1679  NZ  LYS A 110       0.789  -4.026  24.715  1.00  0.00           N
ATOM   1680  H   LYS A 110       0.934   0.903  25.060  1.00  0.00           H
ATOM   1681  HA  LYS A 110      -0.927   0.444  24.260  1.00  0.00           H
ATOM   1682  HB2 LYS A 110      -1.400   0.079  26.945  1.00  0.00           H
ATOM   1683  HB3 LYS A 110      -2.723   0.372  26.115  1.00  0.00           H
ATOM   1684  HG2 LYS A 110      -2.347  -1.933  26.365  1.00  0.00           H
ATOM   1685  HG3 LYS A 110      -2.370  -1.515  24.832  1.00  0.00           H
ATOM   1686  HD2 LYS A 110      -0.002  -1.487  24.861  1.00  0.00           H
ATOM   1687  HD3 LYS A 110      -0.051  -2.056  26.344  1.00  0.00           H
ATOM   1688  HE2 LYS A 110      -1.045  -4.018  25.574  1.00  0.00           H
ATOM   1689  HE3 LYS A 110      -1.049  -3.446  24.091  1.00  0.00           H
ATOM   1690  HZ1 LYS A 110       0.723  -4.857  24.404  1.00  0.00           H
ATOM   1691  HZ2 LYS A 110       1.233  -3.531  24.124  1.00  0.00           H
ATOM   1692  HZ3 LYS A 110       1.242  -4.039  25.480  1.00  0.00           H
ATOM   1693  N   GLU A 111      -1.147   3.348  24.835  1.00  0.00           N
ATOM   1694  CA  GLU A 111      -1.790   4.618  24.486  1.00  0.00           C
ATOM   1695  C   GLU A 111      -1.291   5.001  23.093  1.00  0.00           C
ATOM   1696  O   GLU A 111      -0.308   5.724  22.945  1.00  0.00           O
ATOM   1697  CB  GLU A 111      -1.485   5.684  25.526  1.00  0.00           C
ATOM   1698  CG  GLU A 111      -1.958   5.314  26.930  1.00  0.00           C
ATOM   1699  CD  GLU A 111      -1.619   6.368  27.970  1.00  0.00           C
ATOM   1700  OE1 GLU A 111      -1.614   7.570  27.628  1.00  0.00           O
ATOM   1701  OE2 GLU A 111      -1.359   5.989  29.133  1.00  0.00           O
ATOM   1702  H   GLU A 111      -0.318   3.429  25.049  1.00  0.00           H
ATOM   1703  HA  GLU A 111      -2.753   4.508  24.449  1.00  0.00           H
ATOM   1704  HB2 GLU A 111      -0.525   5.822  25.562  1.00  0.00           H
ATOM   1705  HB3 GLU A 111      -1.929   6.508  25.269  1.00  0.00           H
ATOM   1706  HG2 GLU A 111      -2.922   5.205  26.919  1.00  0.00           H
ATOM   1707  HG3 GLU A 111      -1.533   4.484  27.197  1.00  0.00           H
ATOM   1708  N   TYR A 112      -1.983   4.508  22.068  1.00  0.00           N
ATOM   1709  CA  TYR A 112      -1.496   4.586  20.697  1.00  0.00           C
ATOM   1710  C   TYR A 112      -1.926   5.876  20.013  1.00  0.00           C
ATOM   1711  O   TYR A 112      -3.043   6.356  20.205  1.00  0.00           O
ATOM   1712  CB  TYR A 112      -1.999   3.390  19.888  1.00  0.00           C
ATOM   1713  CG  TYR A 112      -1.598   2.050  20.453  1.00  0.00           C
ATOM   1714  CD1 TYR A 112      -0.269   1.635  20.441  1.00  0.00           C
ATOM   1715  CD2 TYR A 112      -2.546   1.189  20.990  1.00  0.00           C
ATOM   1716  CE1 TYR A 112       0.102   0.405  20.949  1.00  0.00           C
ATOM   1717  CE2 TYR A 112      -2.183  -0.042  21.506  1.00  0.00           C
ATOM   1718  CZ  TYR A 112      -0.859  -0.423  21.478  1.00  0.00           C
ATOM   1719  OH  TYR A 112      -0.508  -1.640  21.987  1.00  0.00           O
ATOM   1720  H   TYR A 112      -2.746   4.119  22.144  1.00  0.00           H
ATOM   1721  HA  TYR A 112      -0.526   4.578  20.716  1.00  0.00           H
ATOM   1722  HB2 TYR A 112      -2.969   3.420  19.862  1.00  0.00           H
ATOM   1723  HB3 TYR A 112      -1.641   3.450  18.989  1.00  0.00           H
ATOM   1724  HD1 TYR A 112       0.381   2.197  20.084  1.00  0.00           H
ATOM   1725  HD2 TYR A 112      -3.440   1.445  21.004  1.00  0.00           H
ATOM   1726  HE1 TYR A 112       0.993   0.141  20.934  1.00  0.00           H
ATOM   1727  HE2 TYR A 112      -2.827  -0.607  21.868  1.00  0.00           H
ATOM   1728  HH  TYR A 112       0.322  -1.751  21.920  1.00  0.00           H
ATOM   1729  N   ASP A 113      -1.025   6.424  19.195  1.00  0.00           N
ATOM   1730  CA  ASP A 113      -1.286   7.646  18.436  1.00  0.00           C
ATOM   1731  C   ASP A 113      -2.084   7.285  17.183  1.00  0.00           C
ATOM   1732  O   ASP A 113      -1.556   7.140  16.078  1.00  0.00           O
ATOM   1733  CB  ASP A 113       0.019   8.352  18.088  1.00  0.00           C
ATOM   1734  CG  ASP A 113      -0.206   9.770  17.586  1.00  0.00           C
ATOM   1735  OD1 ASP A 113      -1.225  10.006  16.898  1.00  0.00           O
ATOM   1736  OD2 ASP A 113       0.634  10.649  17.881  1.00  0.00           O
ATOM   1737  H   ASP A 113      -0.240   6.099  19.061  1.00  0.00           H
ATOM   1738  HA  ASP A 113      -1.823   8.246  18.977  1.00  0.00           H
ATOM   1739  HB2 ASP A 113       0.576   8.398  18.881  1.00  0.00           H
ATOM   1740  HB3 ASP A 113       0.473   7.854  17.391  1.00  0.00           H
ATOM   1741  N   TYR A 114      -3.400   7.154  17.367  1.00  0.00           N
ATOM   1742  CA  TYR A 114      -4.259   6.730  16.268  1.00  0.00           C
ATOM   1743  C   TYR A 114      -4.354   7.794  15.188  1.00  0.00           C
ATOM   1744  O   TYR A 114      -4.565   7.467  14.017  1.00  0.00           O
ATOM   1745  CB  TYR A 114      -5.656   6.388  16.791  1.00  0.00           C
ATOM   1746  CG  TYR A 114      -5.688   5.134  17.622  1.00  0.00           C
ATOM   1747  CD1 TYR A 114      -5.625   3.881  17.021  1.00  0.00           C
ATOM   1748  CD2 TYR A 114      -5.776   5.201  19.011  1.00  0.00           C
ATOM   1749  CE1 TYR A 114      -5.659   2.732  17.777  1.00  0.00           C
ATOM   1750  CE2 TYR A 114      -5.806   4.051  19.778  1.00  0.00           C
ATOM   1751  CZ  TYR A 114      -5.752   2.820  19.157  1.00  0.00           C
ATOM   1752  OH  TYR A 114      -5.780   1.671  19.910  1.00  0.00           O
ATOM   1753  H   TYR A 114      -3.811   7.303  18.108  1.00  0.00           H
ATOM   1754  HA  TYR A 114      -3.881   5.929  15.871  1.00  0.00           H
ATOM   1755  HB2 TYR A 114      -5.971   7.120  17.344  1.00  0.00           H
ATOM   1756  HB3 TYR A 114      -6.252   6.261  16.037  1.00  0.00           H
ATOM   1757  HD1 TYR A 114      -5.560   3.819  16.096  1.00  0.00           H
ATOM   1758  HD2 TYR A 114      -5.817   6.031  19.428  1.00  0.00           H
ATOM   1759  HE1 TYR A 114      -5.618   1.900  17.363  1.00  0.00           H
ATOM   1760  HE2 TYR A 114      -5.861   4.106  20.705  1.00  0.00           H
ATOM   1761  HH  TYR A 114      -5.748   0.998  19.408  1.00  0.00           H
ATOM   1762  N   ALA A 115      -4.206   9.065  15.556  1.00  0.00           N
ATOM   1763  CA  ALA A 115      -4.176  10.116  14.543  1.00  0.00           C
ATOM   1764  C   ALA A 115      -3.004   9.918  13.589  1.00  0.00           C
ATOM   1765  O   ALA A 115      -3.146  10.122  12.375  1.00  0.00           O
ATOM   1766  CB  ALA A 115      -4.104  11.492  15.214  1.00  0.00           C
ATOM   1767  H   ALA A 115      -4.122   9.340  16.366  1.00  0.00           H
ATOM   1768  HA  ALA A 115      -4.995  10.081  14.026  1.00  0.00           H
ATOM   1769  HB1 ALA A 115      -4.091  12.177  14.528  1.00  0.00           H
ATOM   1770  HB2 ALA A 115      -4.881  11.607  15.782  1.00  0.00           H
ATOM   1771  HB3 ALA A 115      -3.295  11.542  15.747  1.00  0.00           H
ATOM   1772  N   TYR A 116      -1.841   9.505  14.116  1.00  0.00           N
ATOM   1773  CA  TYR A 116      -0.683   9.309  13.248  1.00  0.00           C
ATOM   1774  C   TYR A 116      -0.823   8.066  12.373  1.00  0.00           C
ATOM   1775  O   TYR A 116      -0.276   8.031  11.263  1.00  0.00           O
ATOM   1776  CB  TYR A 116       0.606   9.219  14.069  1.00  0.00           C
ATOM   1777  CG  TYR A 116       1.846   9.157  13.217  1.00  0.00           C
ATOM   1778  CD1 TYR A 116       2.177  10.207  12.372  1.00  0.00           C
ATOM   1779  CD2 TYR A 116       2.674   8.044  13.235  1.00  0.00           C
ATOM   1780  CE1 TYR A 116       3.303  10.155  11.579  1.00  0.00           C
ATOM   1781  CE2 TYR A 116       3.799   7.982  12.449  1.00  0.00           C
ATOM   1782  CZ  TYR A 116       4.114   9.040  11.622  1.00  0.00           C
ATOM   1783  OH  TYR A 116       5.244   8.980  10.824  1.00  0.00           O
ATOM   1784  H   TYR A 116      -1.705   9.338  14.948  1.00  0.00           H
ATOM   1785  HA  TYR A 116      -0.616  10.084  12.668  1.00  0.00           H
ATOM   1786  HB2 TYR A 116       0.672  10.003  14.636  1.00  0.00           H
ATOM   1787  HB3 TYR A 116       0.576   8.417  14.613  1.00  0.00           H
ATOM   1788  HD1 TYR A 116       1.630  10.959  12.341  1.00  0.00           H
ATOM   1789  HD2 TYR A 116       2.465   7.327  13.789  1.00  0.00           H
ATOM   1790  HE1 TYR A 116       3.514  10.866  11.018  1.00  0.00           H
ATOM   1791  HE2 TYR A 116       4.345   7.231  12.474  1.00  0.00           H
ATOM   1792  HH  TYR A 116       5.314   9.684  10.371  1.00  0.00           H
ATOM   1793  N   MET A 117      -1.528   7.030  12.854  1.00  0.00           N
ATOM   1794  CA  MET A 117      -1.767   5.867  12.008  1.00  0.00           C
ATOM   1795  C   MET A 117      -2.769   6.184  10.905  1.00  0.00           C
ATOM   1796  O   MET A 117      -2.682   5.618   9.805  1.00  0.00           O
ATOM   1797  CB  MET A 117      -2.317   4.706  12.824  1.00  0.00           C
ATOM   1798  CG  MET A 117      -1.629   4.426  14.137  1.00  0.00           C
ATOM   1799  SD  MET A 117      -2.018   2.701  14.572  1.00  0.00           S
ATOM   1800  CE  MET A 117      -2.053   2.748  16.334  1.00  0.00           C
ATOM   1801  H   MET A 117      -1.865   6.982  13.644  1.00  0.00           H
ATOM   1802  HA  MET A 117      -0.914   5.604  11.629  1.00  0.00           H
ATOM   1803  HB2 MET A 117      -3.247   4.892  13.025  1.00  0.00           H
ATOM   1804  HB3 MET A 117      -2.247   3.901  12.288  1.00  0.00           H
ATOM   1805  HG2 MET A 117      -0.668   4.529  14.045  1.00  0.00           H
ATOM   1806  HG3 MET A 117      -1.962   5.019  14.828  1.00  0.00           H
ATOM   1807  HE1 MET A 117      -1.969   1.844  16.676  1.00  0.00           H
ATOM   1808  HE2 MET A 117      -1.314   3.292  16.650  1.00  0.00           H
ATOM   1809  HE3 MET A 117      -2.895   3.134  16.623  1.00  0.00           H
ATOM   1810  N   ASP A 118      -3.735   7.064  11.194  1.00  0.00           N
ATOM   1811  CA  ASP A 118      -4.612   7.556  10.145  1.00  0.00           C
ATOM   1812  C   ASP A 118      -3.817   8.360   9.122  1.00  0.00           C
ATOM   1813  O   ASP A 118      -4.059   8.264   7.912  1.00  0.00           O
ATOM   1814  CB  ASP A 118      -5.718   8.397  10.760  1.00  0.00           C
ATOM   1815  CG  ASP A 118      -6.708   7.568  11.574  1.00  0.00           C
ATOM   1816  OD1 ASP A 118      -6.723   6.323  11.415  1.00  0.00           O
ATOM   1817  OD2 ASP A 118      -7.466   8.167  12.367  1.00  0.00           O
ATOM   1818  H   ASP A 118      -3.896   7.382  11.976  1.00  0.00           H
ATOM   1819  HA  ASP A 118      -5.028   6.809   9.686  1.00  0.00           H
ATOM   1820  HB2 ASP A 118      -5.323   9.057  11.351  1.00  0.00           H
ATOM   1821  HB3 ASP A 118      -6.210   8.839  10.050  1.00  0.00           H
ATOM   1822  N   TYR A 119      -2.846   9.153   9.594  1.00  0.00           N
ATOM   1823  CA  TYR A 119      -1.955   9.858   8.677  1.00  0.00           C
ATOM   1824  C   TYR A 119      -1.180   8.875   7.807  1.00  0.00           C
ATOM   1825  O   TYR A 119      -1.012   9.093   6.601  1.00  0.00           O
ATOM   1826  CB  TYR A 119      -0.985  10.746   9.456  1.00  0.00           C
ATOM   1827  CG  TYR A 119       0.190  11.174   8.617  1.00  0.00           C
ATOM   1828  CD1 TYR A 119       0.082  12.256   7.745  1.00  0.00           C
ATOM   1829  CD2 TYR A 119       1.393  10.485   8.665  1.00  0.00           C
ATOM   1830  CE1 TYR A 119       1.152  12.642   6.953  1.00  0.00           C
ATOM   1831  CE2 TYR A 119       2.464  10.869   7.886  1.00  0.00           C
ATOM   1832  CZ  TYR A 119       2.338  11.945   7.032  1.00  0.00           C
ATOM   1833  OH  TYR A 119       3.398  12.325   6.240  1.00  0.00           O
ATOM   1834  H   TYR A 119      -2.688   9.296  10.428  1.00  0.00           H
ATOM   1835  HA  TYR A 119      -2.490  10.427   8.102  1.00  0.00           H
ATOM   1836  HB2 TYR A 119      -1.452  11.543   9.752  1.00  0.00           H
ATOM   1837  HB3 TYR A 119      -0.648  10.254  10.221  1.00  0.00           H
ATOM   1838  HD1 TYR A 119      -0.719  12.725   7.693  1.00  0.00           H
ATOM   1839  HD2 TYR A 119       1.479   9.753   9.232  1.00  0.00           H
ATOM   1840  HE1 TYR A 119       1.069  13.364   6.373  1.00  0.00           H
ATOM   1841  HE2 TYR A 119       3.268  10.404   7.936  1.00  0.00           H
ATOM   1842  HH  TYR A 119       3.191  13.003   5.790  1.00  0.00           H
ATOM   1843  N   ILE A 120      -0.688   7.791   8.405  1.00  0.00           N
ATOM   1844  CA  ILE A 120       0.008   6.769   7.633  1.00  0.00           C
ATOM   1845  C   ILE A 120      -0.918   6.189   6.578  1.00  0.00           C
ATOM   1846  O   ILE A 120      -0.520   5.981   5.424  1.00  0.00           O
ATOM   1847  CB  ILE A 120       0.559   5.681   8.576  1.00  0.00           C
ATOM   1848  CG1 ILE A 120       1.693   6.262   9.424  1.00  0.00           C
ATOM   1849  CG2 ILE A 120       1.042   4.459   7.789  1.00  0.00           C
ATOM   1850  CD1 ILE A 120       2.220   5.313  10.496  1.00  0.00           C
ATOM   1851  H   ILE A 120      -0.744   7.627   9.247  1.00  0.00           H
ATOM   1852  HA  ILE A 120       0.761   7.176   7.176  1.00  0.00           H
ATOM   1853  HB  ILE A 120      -0.158   5.389   9.161  1.00  0.00           H
ATOM   1854 HG12 ILE A 120       2.434   6.486   8.839  1.00  0.00           H
ATOM   1855 HG13 ILE A 120       1.370   7.060   9.870  1.00  0.00           H
ATOM   1856 HG21 ILE A 120       1.545   3.880   8.382  1.00  0.00           H
ATOM   1857 HG22 ILE A 120       0.272   3.985   7.438  1.00  0.00           H
ATOM   1858 HG23 ILE A 120       1.607   4.757   7.059  1.00  0.00           H
ATOM   1859 HD11 ILE A 120       2.749   5.818  11.133  1.00  0.00           H
ATOM   1860 HD12 ILE A 120       1.468   4.896  10.946  1.00  0.00           H
ATOM   1861 HD13 ILE A 120       2.770   4.634  10.074  1.00  0.00           H
ATOM   1862  N   ILE A 121      -2.173   5.919   6.954  1.00  0.00           N
ATOM   1863  CA  ILE A 121      -3.160   5.447   5.989  1.00  0.00           C
ATOM   1864  C   ILE A 121      -3.348   6.477   4.882  1.00  0.00           C
ATOM   1865  O   ILE A 121      -3.388   6.131   3.693  1.00  0.00           O
ATOM   1866  CB  ILE A 121      -4.489   5.127   6.703  1.00  0.00           C
ATOM   1867  CG1 ILE A 121      -4.351   3.806   7.469  1.00  0.00           C
ATOM   1868  CG2 ILE A 121      -5.640   5.061   5.701  1.00  0.00           C
ATOM   1869  CD1 ILE A 121      -5.369   3.611   8.551  1.00  0.00           C
ATOM   1870  H   ILE A 121      -2.472   6.000   7.757  1.00  0.00           H
ATOM   1871  HA  ILE A 121      -2.835   4.629   5.583  1.00  0.00           H
ATOM   1872  HB  ILE A 121      -4.688   5.837   7.334  1.00  0.00           H
ATOM   1873 HG12 ILE A 121      -4.445   3.072   6.841  1.00  0.00           H
ATOM   1874 HG13 ILE A 121      -3.474   3.778   7.883  1.00  0.00           H
ATOM   1875 HG21 ILE A 121      -6.383   4.586   6.104  1.00  0.00           H
ATOM   1876 HG22 ILE A 121      -5.910   5.964   5.471  1.00  0.00           H
ATOM   1877 HG23 ILE A 121      -5.340   4.593   4.906  1.00  0.00           H
ATOM   1878 HD11 ILE A 121      -5.188   2.774   9.008  1.00  0.00           H
ATOM   1879 HD12 ILE A 121      -5.310   4.349   9.177  1.00  0.00           H
ATOM   1880 HD13 ILE A 121      -6.253   3.585   8.152  1.00  0.00           H
ATOM   1881  N   ALA A 122      -3.458   7.761   5.256  1.00  0.00           N
ATOM   1882  CA  ALA A 122      -3.636   8.808   4.255  1.00  0.00           C
ATOM   1883  C   ALA A 122      -2.447   8.870   3.304  1.00  0.00           C
ATOM   1884  O   ALA A 122      -2.612   9.126   2.105  1.00  0.00           O
ATOM   1885  CB  ALA A 122      -3.844  10.156   4.941  1.00  0.00           C
ATOM   1886  H   ALA A 122      -3.432   8.042   6.068  1.00  0.00           H
ATOM   1887  HA  ALA A 122      -4.429   8.610   3.733  1.00  0.00           H
ATOM   1888  HB1 ALA A 122      -3.969  10.839   4.264  1.00  0.00           H
ATOM   1889  HB2 ALA A 122      -4.630  10.104   5.508  1.00  0.00           H
ATOM   1890  HB3 ALA A 122      -3.062  10.362   5.477  1.00  0.00           H
ATOM   1891  N   VAL A 123      -1.234   8.637   3.816  1.00  0.00           N
ATOM   1892  CA  VAL A 123      -0.065   8.639   2.939  1.00  0.00           C
ATOM   1893  C   VAL A 123      -0.064   7.395   2.062  1.00  0.00           C
ATOM   1894  O   VAL A 123       0.182   7.472   0.853  1.00  0.00           O
ATOM   1895  CB  VAL A 123       1.228   8.745   3.769  1.00  0.00           C
ATOM   1896  CG1 VAL A 123       2.458   8.591   2.877  1.00  0.00           C
ATOM   1897  CG2 VAL A 123       1.271  10.067   4.519  1.00  0.00           C
ATOM   1898  H   VAL A 123      -1.068   8.481   4.645  1.00  0.00           H
ATOM   1899  HA  VAL A 123      -0.114   9.417   2.361  1.00  0.00           H
ATOM   1900  HB  VAL A 123       1.241   8.026   4.420  1.00  0.00           H
ATOM   1901 HG11 VAL A 123       3.239   8.905   3.359  1.00  0.00           H
ATOM   1902 HG12 VAL A 123       2.565   7.656   2.646  1.00  0.00           H
ATOM   1903 HG13 VAL A 123       2.331   9.118   2.072  1.00  0.00           H
ATOM   1904 HG21 VAL A 123       2.091  10.111   5.035  1.00  0.00           H
ATOM   1905 HG22 VAL A 123       1.244  10.794   3.878  1.00  0.00           H
ATOM   1906 HG23 VAL A 123       0.504  10.119   5.110  1.00  0.00           H
ATOM   1907  N   LEU A 124      -0.349   6.233   2.646  1.00  0.00           N
ATOM   1908  CA  LEU A 124      -0.326   4.997   1.876  1.00  0.00           C
ATOM   1909  C   LEU A 124      -1.339   5.023   0.738  1.00  0.00           C
ATOM   1910  O   LEU A 124      -1.123   4.384  -0.300  1.00  0.00           O
ATOM   1911  CB  LEU A 124      -0.597   3.807   2.797  1.00  0.00           C
ATOM   1912  CG  LEU A 124       0.503   3.482   3.808  1.00  0.00           C
ATOM   1913  CD1 LEU A 124       0.054   2.385   4.768  1.00  0.00           C
ATOM   1914  CD2 LEU A 124       1.782   3.072   3.081  1.00  0.00           C
ATOM   1915  H   LEU A 124      -0.555   6.135   3.476  1.00  0.00           H
ATOM   1916  HA  LEU A 124       0.556   4.887   1.486  1.00  0.00           H
ATOM   1917  HB2 LEU A 124      -1.405   3.992   3.301  1.00  0.00           H
ATOM   1918  HB3 LEU A 124      -0.723   3.019   2.245  1.00  0.00           H
ATOM   1919  HG  LEU A 124       0.692   4.274   4.335  1.00  0.00           H
ATOM   1920 HD11 LEU A 124       0.768   2.205   5.399  1.00  0.00           H
ATOM   1921 HD12 LEU A 124      -0.738   2.685   5.242  1.00  0.00           H
ATOM   1922 HD13 LEU A 124      -0.149   1.584   4.260  1.00  0.00           H
ATOM   1923 HD21 LEU A 124       2.411   2.712   3.726  1.00  0.00           H
ATOM   1924 HD22 LEU A 124       1.566   2.397   2.418  1.00  0.00           H
ATOM   1925 HD23 LEU A 124       2.163   3.851   2.648  1.00  0.00           H
ATOM   1926  N   ARG A 125      -2.452   5.750   0.910  1.00  0.00           N
ATOM   1927  CA  ARG A 125      -3.444   5.826  -0.158  1.00  0.00           C
ATOM   1928  C   ARG A 125      -2.930   6.652  -1.331  1.00  0.00           C
ATOM   1929  O   ARG A 125      -3.127   6.280  -2.495  1.00  0.00           O
ATOM   1930  CB  ARG A 125      -4.755   6.406   0.379  1.00  0.00           C
ATOM   1931  CG  ARG A 125      -5.589   5.399   1.140  1.00  0.00           C
ATOM   1932  CD  ARG A 125      -7.053   5.807   1.192  1.00  0.00           C
ATOM   1933  NE  ARG A 125      -7.917   4.680   1.527  1.00  0.00           N
ATOM   1934  CZ  ARG A 125      -8.625   4.590   2.647  1.00  0.00           C
ATOM   1935  NH1 ARG A 125      -8.584   5.557   3.564  1.00  0.00           N
ATOM   1936  NH2 ARG A 125      -9.386   3.527   2.853  1.00  0.00           N
ATOM   1937  H   ARG A 125      -2.648   6.196   1.618  1.00  0.00           H
ATOM   1938  HA  ARG A 125      -3.626   4.929  -0.479  1.00  0.00           H
ATOM   1939  HB2 ARG A 125      -4.550   7.139   0.981  1.00  0.00           H
ATOM   1940  HB3 ARG A 125      -5.284   6.728  -0.367  1.00  0.00           H
ATOM   1941  HG2 ARG A 125      -5.529   4.536   0.701  1.00  0.00           H
ATOM   1942  HG3 ARG A 125      -5.260   5.332   2.050  1.00  0.00           H
ATOM   1943  HD2 ARG A 125      -7.170   6.492   1.869  1.00  0.00           H
ATOM   1944  HD3 ARG A 125      -7.321   6.148   0.324  1.00  0.00           H
ATOM   1945  HE  ARG A 125      -7.971   4.033   0.963  1.00  0.00           H
ATOM   1946 HH11 ARG A 125      -8.094   6.252   3.434  1.00  0.00           H
ATOM   1947 HH12 ARG A 125      -9.047   5.486   4.285  1.00  0.00           H
ATOM   1948 HH21 ARG A 125      -9.419   2.901   2.263  1.00  0.00           H
ATOM   1949 HH22 ARG A 125      -9.847   3.461   3.576  1.00  0.00           H
ATOM   1950  N   LYS A 126      -2.275   7.779  -1.050  1.00  0.00           N
ATOM   1951  CA  LYS A 126      -1.611   8.518  -2.119  1.00  0.00           C
ATOM   1952  C   LYS A 126      -0.596   7.637  -2.835  1.00  0.00           C
ATOM   1953  O   LYS A 126      -0.494   7.673  -4.065  1.00  0.00           O
ATOM   1954  CB  LYS A 126      -0.933   9.764  -1.555  1.00  0.00           C
ATOM   1955  CG  LYS A 126      -1.849  10.965  -1.431  1.00  0.00           C
ATOM   1956  CD  LYS A 126      -1.077  12.269  -1.577  1.00  0.00           C
ATOM   1957  CE  LYS A 126      -2.017  13.461  -1.731  1.00  0.00           C
ATOM   1958  NZ  LYS A 126      -2.921  13.334  -2.913  1.00  0.00           N
ATOM   1959  H   LYS A 126      -2.203   8.128  -0.268  1.00  0.00           H
ATOM   1960  HA  LYS A 126      -2.276   8.807  -2.764  1.00  0.00           H
ATOM   1961  HB2 LYS A 126      -0.595   9.559  -0.669  1.00  0.00           H
ATOM   1962  HB3 LYS A 126      -0.201  10.011  -2.141  1.00  0.00           H
ATOM   1963  HG2 LYS A 126      -2.523  10.929  -2.129  1.00  0.00           H
ATOM   1964  HG3 LYS A 126      -2.274  10.957  -0.559  1.00  0.00           H
ATOM   1965  HD2 LYS A 126      -0.533  12.410  -0.787  1.00  0.00           H
ATOM   1966  HD3 LYS A 126      -0.513  12.222  -2.365  1.00  0.00           H
ATOM   1967  HE2 LYS A 126      -2.570  13.533  -0.937  1.00  0.00           H
ATOM   1968  HE3 LYS A 126      -1.490  14.267  -1.842  1.00  0.00           H
ATOM   1969  HZ1 LYS A 126      -3.378  14.089  -3.030  1.00  0.00           H
ATOM   1970  HZ2 LYS A 126      -2.444  13.169  -3.645  1.00  0.00           H
ATOM   1971  HZ3 LYS A 126      -3.496  12.666  -2.786  1.00  0.00           H
ATOM   1972  N   CYS A 127       0.159   6.835  -2.076  1.00  0.00           N
ATOM   1973  CA  CYS A 127       1.121   5.921  -2.684  1.00  0.00           C
ATOM   1974  C   CYS A 127       0.422   4.925  -3.601  1.00  0.00           C
ATOM   1975  O   CYS A 127       0.903   4.637  -4.708  1.00  0.00           O
ATOM   1976  CB  CYS A 127       1.907   5.186  -1.594  1.00  0.00           C
ATOM   1977  SG  CYS A 127       2.950   6.251  -0.531  1.00  0.00           S
ATOM   1978  H   CYS A 127       0.132   6.804  -1.217  1.00  0.00           H
ATOM   1979  HA  CYS A 127       1.751   6.433  -3.216  1.00  0.00           H
ATOM   1980  HB2 CYS A 127       1.275   4.730  -1.016  1.00  0.00           H
ATOM   1981  HB3 CYS A 127       2.492   4.541  -2.020  1.00  0.00           H
ATOM   1982  HG  CYS A 127       2.273   7.132  -0.076  1.00  0.00           H
ATOM   1983  N   LYS A 128      -0.722   4.390  -3.153  1.00  0.00           N
ATOM   1984  CA  LYS A 128      -1.508   3.487  -3.992  1.00  0.00           C
ATOM   1985  C   LYS A 128      -2.004   4.199  -5.245  1.00  0.00           C
ATOM   1986  O   LYS A 128      -1.951   3.652  -6.356  1.00  0.00           O
ATOM   1987  CB  LYS A 128      -2.690   2.938  -3.190  1.00  0.00           C
ATOM   1988  CG  LYS A 128      -3.723   2.186  -4.025  1.00  0.00           C
ATOM   1989  CD  LYS A 128      -4.709   1.440  -3.130  1.00  0.00           C
ATOM   1990  CE  LYS A 128      -5.814   0.775  -3.929  1.00  0.00           C
ATOM   1991  NZ  LYS A 128      -6.924   1.728  -4.227  1.00  0.00           N
ATOM   1992  H   LYS A 128      -1.059   4.534  -2.375  1.00  0.00           H
ATOM   1993  HA  LYS A 128      -0.950   2.742  -4.266  1.00  0.00           H
ATOM   1994  HB2 LYS A 128      -2.350   2.324  -2.520  1.00  0.00           H
ATOM   1995  HB3 LYS A 128      -3.143   3.680  -2.761  1.00  0.00           H
ATOM   1996  HG2 LYS A 128      -4.219   2.817  -4.570  1.00  0.00           H
ATOM   1997  HG3 LYS A 128      -3.272   1.540  -4.592  1.00  0.00           H
ATOM   1998  HD2 LYS A 128      -4.235   0.751  -2.638  1.00  0.00           H
ATOM   1999  HD3 LYS A 128      -5.117   2.067  -2.513  1.00  0.00           H
ATOM   2000  HE2 LYS A 128      -5.454   0.453  -4.770  1.00  0.00           H
ATOM   2001  HE3 LYS A 128      -6.177   0.034  -3.418  1.00  0.00           H
ATOM   2002  HZ1 LYS A 128      -7.559   1.317  -4.696  1.00  0.00           H
ATOM   2003  HZ2 LYS A 128      -7.276   2.033  -3.469  1.00  0.00           H
ATOM   2004  HZ3 LYS A 128      -6.615   2.416  -4.700  1.00  0.00           H
ATOM   2005  N   GLU A 129      -2.493   5.424  -5.079  1.00  0.00           N
ATOM   2006  CA  GLU A 129      -2.992   6.192  -6.212  1.00  0.00           C
ATOM   2007  C   GLU A 129      -1.879   6.504  -7.202  1.00  0.00           C
ATOM   2008  O   GLU A 129      -2.139   6.684  -8.394  1.00  0.00           O
ATOM   2009  CB  GLU A 129      -3.670   7.456  -5.686  1.00  0.00           C
ATOM   2010  CG  GLU A 129      -3.548   8.693  -6.530  1.00  0.00           C
ATOM   2011  CD  GLU A 129      -4.357   9.850  -5.951  1.00  0.00           C
ATOM   2012  OE1 GLU A 129      -5.451   9.589  -5.386  1.00  0.00           O
ATOM   2013  OE2 GLU A 129      -3.896  11.015  -6.051  1.00  0.00           O
ATOM   2014  H   GLU A 129      -2.547   5.832  -4.324  1.00  0.00           H
ATOM   2015  HA  GLU A 129      -3.659   5.684  -6.702  1.00  0.00           H
ATOM   2016  HB2 GLU A 129      -4.617   7.271  -5.590  1.00  0.00           H
ATOM   2017  HB3 GLU A 129      -3.283   7.665  -4.821  1.00  0.00           H
ATOM   2018  HG2 GLU A 129      -2.617   8.962  -6.572  1.00  0.00           H
ATOM   2019  HG3 GLU A 129      -3.880   8.506  -7.422  1.00  0.00           H
ATOM   2020  N   TRP A 130      -0.632   6.551  -6.746  1.00  0.00           N
ATOM   2021  CA  TRP A 130       0.507   6.770  -7.633  1.00  0.00           C
ATOM   2022  C   TRP A 130       1.136   5.467  -8.109  1.00  0.00           C
ATOM   2023  O   TRP A 130       2.174   5.500  -8.775  1.00  0.00           O
ATOM   2024  CB  TRP A 130       1.562   7.641  -6.940  1.00  0.00           C
ATOM   2025  CG  TRP A 130       1.238   9.094  -7.022  1.00  0.00           C
ATOM   2026  CD1 TRP A 130       0.551   9.835  -6.100  1.00  0.00           C
ATOM   2027  CD2 TRP A 130       1.564   9.988  -8.096  1.00  0.00           C
ATOM   2028  NE1 TRP A 130       0.435  11.139  -6.535  1.00  0.00           N
ATOM   2029  CE2 TRP A 130       1.046  11.256  -7.757  1.00  0.00           C
ATOM   2030  CE3 TRP A 130       2.236   9.837  -9.315  1.00  0.00           C
ATOM   2031  CZ2 TRP A 130       1.184  12.363  -8.585  1.00  0.00           C
ATOM   2032  CZ3 TRP A 130       2.374  10.942 -10.140  1.00  0.00           C
ATOM   2033  CH2 TRP A 130       1.853  12.188  -9.772  1.00  0.00           C
ATOM   2034  H   TRP A 130      -0.417   6.458  -5.918  1.00  0.00           H
ATOM   2035  HA  TRP A 130       0.198   7.253  -8.416  1.00  0.00           H
ATOM   2036  HB2 TRP A 130       1.611   7.395  -6.003  1.00  0.00           H
ATOM   2037  HB3 TRP A 130       2.421   7.499  -7.366  1.00  0.00           H
ATOM   2038  HD1 TRP A 130       0.213   9.508  -5.298  1.00  0.00           H
ATOM   2039  HE1 TRP A 130       0.043  11.775  -6.109  1.00  0.00           H
ATOM   2040  HE3 TRP A 130       2.584   9.011  -9.566  1.00  0.00           H
ATOM   2041  HZ2 TRP A 130       0.837  13.192  -8.345  1.00  0.00           H
ATOM   2042  HZ3 TRP A 130       2.819  10.854 -10.952  1.00  0.00           H
ATOM   2043  HH2 TRP A 130       1.962  12.913 -10.343  1.00  0.00           H
ATOM   2044  N   GLY A 131       0.533   4.327  -7.783  1.00  0.00           N
ATOM   2045  CA  GLY A 131       0.944   3.069  -8.375  1.00  0.00           C
ATOM   2046  C   GLY A 131       2.121   2.393  -7.719  1.00  0.00           C
ATOM   2047  O   GLY A 131       2.749   1.537  -8.345  1.00  0.00           O
ATOM   2048  H   GLY A 131      -0.115   4.260  -7.222  1.00  0.00           H
ATOM   2049  HA2 GLY A 131       0.195   2.453  -8.339  1.00  0.00           H
ATOM   2050  HA3 GLY A 131       1.178   3.227  -9.303  1.00  0.00           H
ATOM   2051  N   PHE A 132       2.434   2.732  -6.473  1.00  0.00           N
ATOM   2052  CA  PHE A 132       3.564   2.131  -5.786  1.00  0.00           C
ATOM   2053  C   PHE A 132       3.130   0.872  -5.044  1.00  0.00           C
ATOM   2054  O   PHE A 132       2.049   0.825  -4.440  1.00  0.00           O
ATOM   2055  CB  PHE A 132       4.188   3.114  -4.787  1.00  0.00           C
ATOM   2056  CG  PHE A 132       4.964   4.222  -5.421  1.00  0.00           C
ATOM   2057  CD1 PHE A 132       6.300   4.051  -5.751  1.00  0.00           C
ATOM   2058  CD2 PHE A 132       4.372   5.443  -5.670  1.00  0.00           C
ATOM   2059  CE1 PHE A 132       7.022   5.076  -6.335  1.00  0.00           C
ATOM   2060  CE2 PHE A 132       5.094   6.477  -6.251  1.00  0.00           C
ATOM   2061  CZ  PHE A 132       6.418   6.290  -6.583  1.00  0.00           C
ATOM   2062  H   PHE A 132       2.004   3.311  -6.004  1.00  0.00           H
ATOM   2063  HA  PHE A 132       4.236   1.892  -6.444  1.00  0.00           H
ATOM   2064  HB2 PHE A 132       3.477   3.515  -4.262  1.00  0.00           H
ATOM   2065  HB3 PHE A 132       4.793   2.625  -4.207  1.00  0.00           H
ATOM   2066  HD1 PHE A 132       6.715   3.238  -5.578  1.00  0.00           H
ATOM   2067  HD2 PHE A 132       3.479   5.575  -5.447  1.00  0.00           H
ATOM   2068  HE1 PHE A 132       7.915   4.946  -6.561  1.00  0.00           H
ATOM   2069  HE2 PHE A 132       4.684   7.295  -6.417  1.00  0.00           H
ATOM   2070  HZ  PHE A 132       6.903   6.981  -6.972  1.00  0.00           H
ATOM   2071  N   ARG A 133       3.978  -0.147  -5.086  1.00  0.00           N
ATOM   2072  CA  ARG A 133       3.904  -1.244  -4.130  1.00  0.00           C
ATOM   2073  C   ARG A 133       4.686  -0.832  -2.887  1.00  0.00           C
ATOM   2074  O   ARG A 133       5.729  -0.172  -2.989  1.00  0.00           O
ATOM   2075  CB  ARG A 133       4.466  -2.534  -4.724  1.00  0.00           C
ATOM   2076  CG  ARG A 133       3.830  -2.917  -6.047  1.00  0.00           C
ATOM   2077  CD  ARG A 133       2.318  -3.180  -5.922  1.00  0.00           C
ATOM   2078  NE  ARG A 133       1.826  -3.923  -7.083  1.00  0.00           N
ATOM   2079  CZ  ARG A 133       0.895  -4.866  -7.052  1.00  0.00           C
ATOM   2080  NH1 ARG A 133       0.312  -5.194  -5.916  1.00  0.00           N
ATOM   2081  NH2 ARG A 133       0.554  -5.482  -8.171  1.00  0.00           N
ATOM   2082  H   ARG A 133       4.610  -0.228  -5.664  1.00  0.00           H
ATOM   2083  HA  ARG A 133       2.984  -1.432  -3.888  1.00  0.00           H
ATOM   2084  HB2 ARG A 133       5.418  -2.421  -4.873  1.00  0.00           H
ATOM   2085  HB3 ARG A 133       4.312  -3.260  -4.099  1.00  0.00           H
ATOM   2086  HG2 ARG A 133       3.957  -2.194  -6.681  1.00  0.00           H
ATOM   2087  HG3 ARG A 133       4.250  -3.726  -6.378  1.00  0.00           H
ATOM   2088  HD2 ARG A 133       2.146  -3.705  -5.124  1.00  0.00           H
ATOM   2089  HD3 ARG A 133       1.845  -2.335  -5.872  1.00  0.00           H
ATOM   2090  HE  ARG A 133       2.169  -3.732  -7.848  1.00  0.00           H
ATOM   2091 HH11 ARG A 133       0.534  -4.796  -5.187  1.00  0.00           H
ATOM   2092 HH12 ARG A 133      -0.291  -5.807  -5.904  1.00  0.00           H
ATOM   2093 HH21 ARG A 133       0.935  -5.270  -8.912  1.00  0.00           H
ATOM   2094 HH22 ARG A 133      -0.049  -6.095  -8.157  1.00  0.00           H
ATOM   2095  N   VAL A 134       4.171  -1.202  -1.715  1.00  0.00           N
ATOM   2096  CA  VAL A 134       4.763  -0.805  -0.445  1.00  0.00           C
ATOM   2097  C   VAL A 134       4.922  -2.025   0.452  1.00  0.00           C
ATOM   2098  O   VAL A 134       4.087  -2.936   0.436  1.00  0.00           O
ATOM   2099  CB  VAL A 134       3.906   0.271   0.264  1.00  0.00           C
ATOM   2100  CG1 VAL A 134       4.424   0.523   1.671  1.00  0.00           C
ATOM   2101  CG2 VAL A 134       3.881   1.567  -0.540  1.00  0.00           C
ATOM   2102  H   VAL A 134       3.468  -1.690  -1.632  1.00  0.00           H
ATOM   2103  HA  VAL A 134       5.647  -0.446  -0.616  1.00  0.00           H
ATOM   2104  HB  VAL A 134       2.994  -0.055   0.329  1.00  0.00           H
ATOM   2105 HG11 VAL A 134       4.088   1.378   1.983  1.00  0.00           H
ATOM   2106 HG12 VAL A 134       4.113  -0.187   2.254  1.00  0.00           H
ATOM   2107 HG13 VAL A 134       5.394   0.534   1.653  1.00  0.00           H
ATOM   2108 HG21 VAL A 134       3.347   2.223  -0.065  1.00  0.00           H
ATOM   2109 HG22 VAL A 134       4.789   1.892  -0.645  1.00  0.00           H
ATOM   2110 HG23 VAL A 134       3.490   1.391  -1.411  1.00  0.00           H
ATOM   2111  N   PHE A 135       6.004  -2.051   1.229  1.00  0.00           N
ATOM   2112  CA  PHE A 135       6.088  -2.916   2.400  1.00  0.00           C
ATOM   2113  C   PHE A 135       6.573  -2.074   3.573  1.00  0.00           C
ATOM   2114  O   PHE A 135       7.283  -1.082   3.396  1.00  0.00           O
ATOM   2115  CB  PHE A 135       6.960  -4.167   2.159  1.00  0.00           C
ATOM   2116  CG  PHE A 135       8.413  -3.900   1.921  1.00  0.00           C
ATOM   2117  CD1 PHE A 135       8.853  -3.342   0.738  1.00  0.00           C
ATOM   2118  CD2 PHE A 135       9.354  -4.263   2.875  1.00  0.00           C
ATOM   2119  CE1 PHE A 135      10.204  -3.123   0.521  1.00  0.00           C
ATOM   2120  CE2 PHE A 135      10.694  -4.050   2.665  1.00  0.00           C
ATOM   2121  CZ  PHE A 135      11.124  -3.483   1.483  1.00  0.00           C
ATOM   2122  H   PHE A 135       6.705  -1.572   1.095  1.00  0.00           H
ATOM   2123  HA  PHE A 135       5.215  -3.269   2.632  1.00  0.00           H
ATOM   2124  HB2 PHE A 135       6.896  -4.739   2.940  1.00  0.00           H
ATOM   2125  HB3 PHE A 135       6.620  -4.631   1.378  1.00  0.00           H
ATOM   2126  HD1 PHE A 135       8.237  -3.112   0.080  1.00  0.00           H
ATOM   2127  HD2 PHE A 135       9.072  -4.656   3.670  1.00  0.00           H
ATOM   2128  HE1 PHE A 135      10.491  -2.734  -0.273  1.00  0.00           H
ATOM   2129  HE2 PHE A 135      11.311  -4.288   3.319  1.00  0.00           H
ATOM   2130  HZ  PHE A 135      12.031  -3.344   1.335  1.00  0.00           H
ATOM   2131  N   MET A 136       6.145  -2.461   4.771  1.00  0.00           N
ATOM   2132  CA  MET A 136       6.211  -1.610   5.950  1.00  0.00           C
ATOM   2133  C   MET A 136       7.436  -1.935   6.789  1.00  0.00           C
ATOM   2134  O   MET A 136       7.709  -3.110   7.076  1.00  0.00           O
ATOM   2135  CB  MET A 136       4.950  -1.773   6.801  1.00  0.00           C
ATOM   2136  CG  MET A 136       3.652  -1.598   6.016  1.00  0.00           C
ATOM   2137  SD  MET A 136       3.371   0.129   5.573  1.00  0.00           S
ATOM   2138  CE  MET A 136       3.077   0.849   7.187  1.00  0.00           C
ATOM   2139  H   MET A 136       5.804  -3.234   4.929  1.00  0.00           H
ATOM   2140  HA  MET A 136       6.278  -0.689   5.654  1.00  0.00           H
ATOM   2141  HB2 MET A 136       4.947  -2.663   7.186  1.00  0.00           H
ATOM   2142  HB3 MET A 136       4.962  -1.107   7.507  1.00  0.00           H
ATOM   2143  HG2 MET A 136       3.698  -2.119   5.199  1.00  0.00           H
ATOM   2144  HG3 MET A 136       2.906  -1.899   6.559  1.00  0.00           H
ATOM   2145  HE1 MET A 136       2.739   1.752   7.073  1.00  0.00           H
ATOM   2146  HE2 MET A 136       2.424   0.309   7.660  1.00  0.00           H
ATOM   2147  HE3 MET A 136       3.911   0.868   7.681  1.00  0.00           H
ATOM   2148  N   ASP A 137       8.145  -0.891   7.213  1.00  0.00           N
ATOM   2149  CA  ASP A 137       9.400  -1.038   7.942  1.00  0.00           C
ATOM   2150  C   ASP A 137       9.222  -0.569   9.378  1.00  0.00           C
ATOM   2151  O   ASP A 137       9.185   0.641   9.633  1.00  0.00           O
ATOM   2152  CB  ASP A 137      10.507  -0.238   7.242  1.00  0.00           C
ATOM   2153  CG  ASP A 137      11.695   0.046   8.142  1.00  0.00           C
ATOM   2154  OD1 ASP A 137      11.964  -0.737   9.089  1.00  0.00           O
ATOM   2155  OD2 ASP A 137      12.380   1.062   7.892  1.00  0.00           O
ATOM   2156  H   ASP A 137       7.914  -0.072   7.087  1.00  0.00           H
ATOM   2157  HA  ASP A 137       9.654  -1.974   7.965  1.00  0.00           H
ATOM   2158  HB2 ASP A 137      10.826  -0.743   6.478  1.00  0.00           H
ATOM   2159  HB3 ASP A 137      10.144   0.612   6.950  1.00  0.00           H
ATOM   2160  N   PRO A 138       9.068  -1.475  10.346  1.00  0.00           N
ATOM   2161  CA  PRO A 138       9.168  -1.058  11.754  1.00  0.00           C
ATOM   2162  C   PRO A 138      10.622  -0.721  12.074  1.00  0.00           C
ATOM   2163  O   PRO A 138      11.458  -1.617  12.213  1.00  0.00           O
ATOM   2164  CB  PRO A 138       8.651  -2.270  12.526  1.00  0.00           C
ATOM   2165  CG  PRO A 138       8.831  -3.432  11.598  1.00  0.00           C
ATOM   2166  CD  PRO A 138       8.790  -2.918  10.196  1.00  0.00           C
ATOM   2167  HA  PRO A 138       8.587  -0.312  11.970  1.00  0.00           H
ATOM   2168  HB2 PRO A 138       9.171  -2.390  13.337  1.00  0.00           H
ATOM   2169  HB3 PRO A 138       7.715  -2.144  12.747  1.00  0.00           H
ATOM   2170  HG2 PRO A 138       9.688  -3.852  11.776  1.00  0.00           H
ATOM   2171  HG3 PRO A 138       8.114  -4.069  11.743  1.00  0.00           H
ATOM   2172  HD2 PRO A 138       9.470  -3.345   9.653  1.00  0.00           H
ATOM   2173  HD3 PRO A 138       7.914  -3.060   9.804  1.00  0.00           H
ATOM   2174  N   HIS A 139      10.934   0.567  12.167  1.00  0.00           N
ATOM   2175  CA  HIS A 139      12.306   1.034  12.094  1.00  0.00           C
ATOM   2176  C   HIS A 139      12.846   1.453  13.455  1.00  0.00           C
ATOM   2177  O   HIS A 139      12.142   2.074  14.257  1.00  0.00           O
ATOM   2178  CB  HIS A 139      12.427   2.218  11.122  1.00  0.00           C
ATOM   2179  CG  HIS A 139      13.822   2.439  10.630  1.00  0.00           C
ATOM   2180  ND1 HIS A 139      14.271   1.942   9.425  1.00  0.00           N
ATOM   2181  CD2 HIS A 139      14.875   3.080  11.189  1.00  0.00           C
ATOM   2182  CE1 HIS A 139      15.539   2.270   9.262  1.00  0.00           C
ATOM   2183  NE2 HIS A 139      15.931   2.958  10.320  1.00  0.00           N
ATOM   2184  H   HIS A 139      10.357   1.196  12.274  1.00  0.00           H
ATOM   2185  HA  HIS A 139      12.854   0.295  11.785  1.00  0.00           H
ATOM   2186  HB2 HIS A 139      11.862   2.050  10.352  1.00  0.00           H
ATOM   2187  HB3 HIS A 139      12.140   3.026  11.575  1.00  0.00           H
ATOM   2188  HD1 HIS A 139      13.798   1.489   8.868  1.00  0.00           H
ATOM   2189  HD2 HIS A 139      14.882   3.521  12.008  1.00  0.00           H
ATOM   2190  HE1 HIS A 139      16.066   2.055   8.527  1.00  0.00           H
ATOM   2191  N   GLN A 140      14.112   1.126  13.688  1.00  0.00           N
ATOM   2192  CA  GLN A 140      14.846   1.590  14.855  1.00  0.00           C
ATOM   2193  C   GLN A 140      16.324   1.656  14.504  1.00  0.00           C
ATOM   2194  O   GLN A 140      16.776   1.052  13.528  1.00  0.00           O
ATOM   2195  CB  GLN A 140      14.638   0.673  16.067  1.00  0.00           C
ATOM   2196  CG  GLN A 140      15.282  -0.691  15.941  1.00  0.00           C
ATOM   2197  CD  GLN A 140      16.762  -0.677  16.321  1.00  0.00           C
ATOM   2198  OE1 GLN A 140      17.199   0.120  17.160  1.00  0.00           O
ATOM   2199  NE2 GLN A 140      17.535  -1.566  15.704  1.00  0.00           N
ATOM   2200  H   GLN A 140      14.580   0.622  13.171  1.00  0.00           H
ATOM   2201  HA  GLN A 140      14.537   2.478  15.090  1.00  0.00           H
ATOM   2202  HB2 GLN A 140      15.016   1.104  16.849  1.00  0.00           H
ATOM   2203  HB3 GLN A 140      13.686   0.536  16.191  1.00  0.00           H
ATOM   2204  HG2 GLN A 140      14.826  -1.312  16.530  1.00  0.00           H
ATOM   2205  HG3 GLN A 140      15.211  -0.991  15.021  1.00  0.00           H
ATOM   2206 HE21 GLN A 140      17.194  -2.106  15.128  1.00  0.00           H
ATOM   2207 HE22 GLN A 140      18.376  -1.602  15.882  1.00  0.00           H
ATOM   2208  N   ASP A 141      17.067   2.415  15.310  1.00  0.00           N
ATOM   2209  CA  ASP A 141      18.518   2.479  15.241  1.00  0.00           C
ATOM   2210  C   ASP A 141      19.039   2.564  16.667  1.00  0.00           C
ATOM   2211  O   ASP A 141      18.583   3.415  17.440  1.00  0.00           O
ATOM   2212  CB  ASP A 141      19.004   3.687  14.434  1.00  0.00           C
ATOM   2213  CG  ASP A 141      18.681   3.569  12.967  1.00  0.00           C
ATOM   2214  OD1 ASP A 141      19.402   2.836  12.250  1.00  0.00           O
ATOM   2215  OD2 ASP A 141      17.711   4.213  12.528  1.00  0.00           O
ATOM   2216  H   ASP A 141      16.738   2.918  15.925  1.00  0.00           H
ATOM   2217  HA  ASP A 141      18.864   1.683  14.809  1.00  0.00           H
ATOM   2218  HB2 ASP A 141      18.574   4.488  14.773  1.00  0.00           H
ATOM   2219  HB3 ASP A 141      19.966   3.762  14.525  1.00  0.00           H
ATOM   2220  N   VAL A 142      20.001   1.695  17.004  1.00  0.00           N
ATOM   2221  CA  VAL A 142      20.544   1.577  18.357  1.00  0.00           C
ATOM   2222  C   VAL A 142      19.427   1.790  19.370  1.00  0.00           C
ATOM   2223  O   VAL A 142      19.535   2.624  20.275  1.00  0.00           O
ATOM   2224  CB  VAL A 142      21.713   2.555  18.573  1.00  0.00           C
ATOM   2225  CG1 VAL A 142      22.917   2.103  17.740  1.00  0.00           C
ATOM   2226  CG2 VAL A 142      21.335   3.974  18.216  1.00  0.00           C
ATOM   2227  H   VAL A 142      20.365   1.149  16.448  1.00  0.00           H
ATOM   2228  HA  VAL A 142      20.885   0.678  18.488  1.00  0.00           H
ATOM   2229  HB  VAL A 142      21.947   2.550  19.514  1.00  0.00           H
ATOM   2230 HG11 VAL A 142      23.456   2.878  17.517  1.00  0.00           H
ATOM   2231 HG12 VAL A 142      23.442   1.474  18.260  1.00  0.00           H
ATOM   2232 HG13 VAL A 142      22.598   1.677  16.929  1.00  0.00           H
ATOM   2233 HG21 VAL A 142      22.047   4.570  18.496  1.00  0.00           H
ATOM   2234 HG22 VAL A 142      21.211   4.036  17.256  1.00  0.00           H
ATOM   2235 HG23 VAL A 142      20.511   4.205  18.671  1.00  0.00           H
ATOM   2236  N   TRP A 143      18.332   1.055  19.176  1.00  0.00           N
ATOM   2237  CA  TRP A 143      17.173   0.981  20.055  1.00  0.00           C
ATOM   2238  C   TRP A 143      16.242   2.188  19.984  1.00  0.00           C
ATOM   2239  O   TRP A 143      15.023   2.018  19.818  1.00  0.00           O
ATOM   2240  CB  TRP A 143      17.585   0.790  21.516  1.00  0.00           C
ATOM   2241  CG  TRP A 143      16.372   0.671  22.392  1.00  0.00           C
ATOM   2242  CD1 TRP A 143      15.890   1.601  23.261  1.00  0.00           C
ATOM   2243  CD2 TRP A 143      15.463  -0.440  22.448  1.00  0.00           C
ATOM   2244  NE1 TRP A 143      14.741   1.138  23.864  1.00  0.00           N
ATOM   2245  CE2 TRP A 143      14.460  -0.113  23.381  1.00  0.00           C
ATOM   2246  CE3 TRP A 143      15.406  -1.676  21.802  1.00  0.00           C
ATOM   2247  CZ2 TRP A 143      13.415  -0.980  23.690  1.00  0.00           C
ATOM   2248  CZ3 TRP A 143      14.368  -2.539  22.109  1.00  0.00           C
ATOM   2249  CH2 TRP A 143      13.386  -2.187  23.046  1.00  0.00           C
ATOM   2250  H   TRP A 143      18.230   0.551  18.487  1.00  0.00           H
ATOM   2251  HA  TRP A 143      16.677   0.211  19.738  1.00  0.00           H
ATOM   2252  HB2 TRP A 143      18.109  -0.022  21.601  1.00  0.00           H
ATOM   2253  HB3 TRP A 143      18.105   1.554  21.809  1.00  0.00           H
ATOM   2254  HD1 TRP A 143      16.280   2.430  23.423  1.00  0.00           H
ATOM   2255  HE1 TRP A 143      14.276   1.565  24.449  1.00  0.00           H
ATOM   2256  HE3 TRP A 143      16.052  -1.915  21.178  1.00  0.00           H
ATOM   2257  HZ2 TRP A 143      12.761  -0.747  24.310  1.00  0.00           H
ATOM   2258  HZ3 TRP A 143      14.322  -3.367  21.687  1.00  0.00           H
ATOM   2259  HH2 TRP A 143      12.700  -2.787  23.234  1.00  0.00           H
ATOM   2260  N   SER A 144      16.779   3.398  20.132  1.00  0.00           N
ATOM   2261  CA  SER A 144      15.911   4.565  20.158  1.00  0.00           C
ATOM   2262  C   SER A 144      16.707   5.838  19.920  1.00  0.00           C
ATOM   2263  O   SER A 144      17.932   5.857  20.006  1.00  0.00           O
ATOM   2264  CB  SER A 144      15.170   4.658  21.500  1.00  0.00           C
ATOM   2265  OG  SER A 144      16.074   4.994  22.546  1.00  0.00           O
ATOM   2266  H   SER A 144      17.620   3.561  20.215  1.00  0.00           H
ATOM   2267  HA  SER A 144      15.275   4.486  19.430  1.00  0.00           H
ATOM   2268  HB2 SER A 144      14.487   5.345  21.439  1.00  0.00           H
ATOM   2269  HB3 SER A 144      14.761   3.801  21.697  1.00  0.00           H
ATOM   2270  HG  SER A 144      16.664   4.400  22.618  1.00  0.00           H
ATOM   2271  N   ARG A 145      15.973   6.907  19.607  1.00  0.00           N
ATOM   2272  CA  ARG A 145      16.570   8.235  19.553  1.00  0.00           C
ATOM   2273  C   ARG A 145      17.303   8.562  20.848  1.00  0.00           C
ATOM   2274  O   ARG A 145      18.360   9.195  20.832  1.00  0.00           O
ATOM   2275  CB  ARG A 145      15.485   9.295  19.313  1.00  0.00           C
ATOM   2276  CG  ARG A 145      14.857   9.299  17.939  1.00  0.00           C
ATOM   2277  CD  ARG A 145      14.110  10.622  17.720  1.00  0.00           C
ATOM   2278  NE  ARG A 145      13.083  10.838  18.746  1.00  0.00           N
ATOM   2279  CZ  ARG A 145      12.829  12.004  19.329  1.00  0.00           C
ATOM   2280  NH1 ARG A 145      13.517  13.089  18.995  1.00  0.00           N
ATOM   2281  NH2 ARG A 145      11.874  12.091  20.242  1.00  0.00           N
ATOM   2282  H   ARG A 145      15.133   6.889  19.424  1.00  0.00           H
ATOM   2283  HA  ARG A 145      17.199   8.256  18.814  1.00  0.00           H
ATOM   2284  HB2 ARG A 145      14.772   9.149  19.954  1.00  0.00           H
ATOM   2285  HB3 ARG A 145      15.880  10.170  19.451  1.00  0.00           H
ATOM   2286  HG2 ARG A 145      15.547   9.213  17.262  1.00  0.00           H
ATOM   2287  HG3 ARG A 145      14.225   8.567  17.864  1.00  0.00           H
ATOM   2288  HD2 ARG A 145      14.741  11.358  17.761  1.00  0.00           H
ATOM   2289  HD3 ARG A 145      13.676  10.606  16.853  1.00  0.00           H
ATOM   2290  HE  ARG A 145      12.611  10.161  18.987  1.00  0.00           H
ATOM   2291 HH11 ARG A 145      14.133  13.041  18.396  1.00  0.00           H
ATOM   2292 HH12 ARG A 145      13.347  13.841  19.377  1.00  0.00           H
ATOM   2293 HH21 ARG A 145      11.419  11.393  20.457  1.00  0.00           H
ATOM   2294 HH22 ARG A 145      11.709  12.845  20.621  1.00  0.00           H
ATOM   2295  N   PHE A 146      16.728   8.174  21.984  1.00  0.00           N
ATOM   2296  CA  PHE A 146      17.271   8.510  23.293  1.00  0.00           C
ATOM   2297  C   PHE A 146      18.498   7.690  23.640  1.00  0.00           C
ATOM   2298  O   PHE A 146      19.188   8.026  24.605  1.00  0.00           O
ATOM   2299  CB  PHE A 146      16.164   8.349  24.343  1.00  0.00           C
ATOM   2300  CG  PHE A 146      14.856   8.934  23.903  1.00  0.00           C
ATOM   2301  CD1 PHE A 146      14.653  10.304  23.920  1.00  0.00           C
ATOM   2302  CD2 PHE A 146      13.850   8.118  23.409  1.00  0.00           C
ATOM   2303  CE1 PHE A 146      13.465  10.849  23.474  1.00  0.00           C
ATOM   2304  CE2 PHE A 146      12.657   8.653  22.962  1.00  0.00           C
ATOM   2305  CZ  PHE A 146      12.463  10.026  22.993  1.00  0.00           C
ATOM   2306  H   PHE A 146      16.008   7.706  22.022  1.00  0.00           H
ATOM   2307  HA  PHE A 146      17.553   9.438  23.317  1.00  0.00           H
ATOM   2308  HB2 PHE A 146      16.027   7.404  24.514  1.00  0.00           H
ATOM   2309  HB3 PHE A 146      16.435   8.798  25.159  1.00  0.00           H
ATOM   2310  HD1 PHE A 146      15.326  10.864  24.235  1.00  0.00           H
ATOM   2311  HD2 PHE A 146      13.980   7.197  23.379  1.00  0.00           H
ATOM   2312  HE1 PHE A 146      13.338  11.771  23.497  1.00  0.00           H
ATOM   2313  HE2 PHE A 146      11.986   8.095  22.642  1.00  0.00           H
ATOM   2314  HZ  PHE A 146      11.663  10.391  22.691  1.00  0.00           H
ATOM   2315  N   THR A 147      18.803   6.654  22.856  1.00  0.00           N
ATOM   2316  CA  THR A 147      20.052   5.917  22.969  1.00  0.00           C
ATOM   2317  C   THR A 147      20.931   6.109  21.741  1.00  0.00           C
ATOM   2318  O   THR A 147      21.844   5.315  21.506  1.00  0.00           O
ATOM   2319  CB  THR A 147      19.782   4.432  23.206  1.00  0.00           C
ATOM   2320  OG1 THR A 147      18.732   3.980  22.350  1.00  0.00           O
ATOM   2321  CG2 THR A 147      19.382   4.189  24.656  1.00  0.00           C
ATOM   2322  H   THR A 147      18.286   6.355  22.237  1.00  0.00           H
ATOM   2323  HA  THR A 147      20.538   6.250  23.740  1.00  0.00           H
ATOM   2324  HB  THR A 147      20.589   3.930  23.014  1.00  0.00           H
ATOM   2325  HG1 THR A 147      18.952   4.082  21.546  1.00  0.00           H
ATOM   2326 HG21 THR A 147      19.251   3.240  24.809  1.00  0.00           H
ATOM   2327 HG22 THR A 147      20.077   4.511  25.251  1.00  0.00           H
ATOM   2328 HG23 THR A 147      18.556   4.657  24.855  1.00  0.00           H
ATOM   2329  N   GLY A 148      20.667   7.145  20.951  1.00  0.00           N
ATOM   2330  CA  GLY A 148      21.553   7.561  19.885  1.00  0.00           C
ATOM   2331  C   GLY A 148      21.053   7.363  18.469  1.00  0.00           C
ATOM   2332  O   GLY A 148      21.826   7.587  17.526  1.00  0.00           O
ATOM   2333  H   GLY A 148      19.961   7.631  21.019  1.00  0.00           H
ATOM   2334  HA2 GLY A 148      21.737   8.507  19.996  1.00  0.00           H
ATOM   2335  HA3 GLY A 148      22.383   7.066  19.970  1.00  0.00           H
ATOM   2336  N   GLY A 149      19.803   6.954  18.278  1.00  0.00           N
ATOM   2337  CA  GLY A 149      19.358   6.614  16.939  1.00  0.00           C
ATOM   2338  C   GLY A 149      17.892   6.860  16.661  1.00  0.00           C
ATOM   2339  O   GLY A 149      17.477   8.002  16.439  1.00  0.00           O
ATOM   2340  H   GLY A 149      19.210   6.868  18.894  1.00  0.00           H
ATOM   2341  HA2 GLY A 149      19.868   7.137  16.301  1.00  0.00           H
ATOM   2342  HA3 GLY A 149      19.531   5.672  16.786  1.00  0.00           H
ATOM   2343  N   SER A 150      17.099   5.795  16.647  1.00  0.00           N
ATOM   2344  CA  SER A 150      15.675   5.919  16.354  1.00  0.00           C
ATOM   2345  C   SER A 150      14.961   4.658  16.809  1.00  0.00           C
ATOM   2346  O   SER A 150      15.582   3.608  17.015  1.00  0.00           O
ATOM   2347  CB  SER A 150      15.432   6.161  14.857  1.00  0.00           C
ATOM   2348  OG  SER A 150      15.438   4.938  14.134  1.00  0.00           O
ATOM   2349  H   SER A 150      17.360   4.991  16.804  1.00  0.00           H
ATOM   2350  HA  SER A 150      15.313   6.668  16.853  1.00  0.00           H
ATOM   2351  HB2 SER A 150      14.569   6.589  14.744  1.00  0.00           H
ATOM   2352  HB3 SER A 150      16.135   6.733  14.513  1.00  0.00           H
ATOM   2353  HG  SER A 150      16.175   4.547  14.235  1.00  0.00           H
ATOM   2354  N   GLY A 151      13.643   4.781  16.980  1.00  0.00           N
ATOM   2355  CA  GLY A 151      12.827   3.608  17.225  1.00  0.00           C
ATOM   2356  C   GLY A 151      11.879   3.687  18.402  1.00  0.00           C
ATOM   2357  O   GLY A 151      10.748   4.156  18.261  1.00  0.00           O
ATOM   2358  H   GLY A 151      13.211   5.524  16.958  1.00  0.00           H
ATOM   2359  HA2 GLY A 151      12.292   3.437  16.434  1.00  0.00           H
ATOM   2360  HA3 GLY A 151      13.416   2.852  17.378  1.00  0.00           H
ATOM   2361  N   ALA A 152      12.333   3.242  19.569  1.00  0.00           N
ATOM   2362  CA  ALA A 152      11.438   2.951  20.678  1.00  0.00           C
ATOM   2363  C   ALA A 152      11.119   4.201  21.488  1.00  0.00           C
ATOM   2364  O   ALA A 152      11.925   5.130  21.558  1.00  0.00           O
ATOM   2365  CB  ALA A 152      12.050   1.903  21.599  1.00  0.00           C
ATOM   2366  H   ALA A 152      13.162   3.099  19.745  1.00  0.00           H
ATOM   2367  HA  ALA A 152      10.605   2.608  20.318  1.00  0.00           H
ATOM   2368  HB1 ALA A 152      11.440   1.733  22.334  1.00  0.00           H
ATOM   2369  HB2 ALA A 152      12.196   1.087  21.095  1.00  0.00           H
ATOM   2370  HB3 ALA A 152      12.894   2.236  21.940  1.00  0.00           H
ATOM   2371  N   PRO A 153       9.944   4.236  22.117  1.00  0.00           N
ATOM   2372  CA  PRO A 153       9.579   5.404  22.925  1.00  0.00           C
ATOM   2373  C   PRO A 153      10.432   5.518  24.184  1.00  0.00           C
ATOM   2374  O   PRO A 153      10.956   4.537  24.719  1.00  0.00           O
ATOM   2375  CB  PRO A 153       8.102   5.159  23.272  1.00  0.00           C
ATOM   2376  CG  PRO A 153       7.948   3.670  23.206  1.00  0.00           C
ATOM   2377  CD  PRO A 153       8.901   3.193  22.132  1.00  0.00           C
ATOM   2378  HA  PRO A 153       9.663   6.218  22.403  1.00  0.00           H
ATOM   2379  HB2 PRO A 153       7.910   5.492  24.162  1.00  0.00           H
ATOM   2380  HB3 PRO A 153       7.530   5.599  22.623  1.00  0.00           H
ATOM   2381  HG2 PRO A 153       8.177   3.280  24.064  1.00  0.00           H
ATOM   2382  HG3 PRO A 153       7.033   3.447  22.974  1.00  0.00           H
ATOM   2383  HD2 PRO A 153       9.280   2.330  22.364  1.00  0.00           H
ATOM   2384  HD3 PRO A 153       8.455   3.138  21.273  1.00  0.00           H
ATOM   2385  N   LEU A 154      10.530   6.754  24.675  1.00  0.00           N
ATOM   2386  CA  LEU A 154      11.398   7.036  25.810  1.00  0.00           C
ATOM   2387  C   LEU A 154      11.082   6.151  27.009  1.00  0.00           C
ATOM   2388  O   LEU A 154      11.996   5.731  27.732  1.00  0.00           O
ATOM   2389  CB  LEU A 154      11.284   8.512  26.189  1.00  0.00           C
ATOM   2390  CG  LEU A 154      12.051   8.959  27.434  1.00  0.00           C
ATOM   2391  CD1 LEU A 154      13.540   8.731  27.283  1.00  0.00           C
ATOM   2392  CD2 LEU A 154      11.769  10.433  27.729  1.00  0.00           C
ATOM   2393  H   LEU A 154      10.108   7.439  24.371  1.00  0.00           H
ATOM   2394  HA  LEU A 154      12.314   6.852  25.549  1.00  0.00           H
ATOM   2395  HB2 LEU A 154      11.615   9.039  25.445  1.00  0.00           H
ATOM   2396  HB3 LEU A 154      10.347   8.710  26.345  1.00  0.00           H
ATOM   2397  HG  LEU A 154      11.749   8.425  28.185  1.00  0.00           H
ATOM   2398 HD11 LEU A 154      13.989   9.041  28.084  1.00  0.00           H
ATOM   2399 HD12 LEU A 154      13.703   7.783  27.158  1.00  0.00           H
ATOM   2400 HD13 LEU A 154      13.858   9.225  26.512  1.00  0.00           H
ATOM   2401 HD21 LEU A 154      12.269  10.699  28.516  1.00  0.00           H
ATOM   2402 HD22 LEU A 154      12.044  10.966  26.966  1.00  0.00           H
ATOM   2403 HD23 LEU A 154      10.818  10.548  27.886  1.00  0.00           H
ATOM   2404  N   TRP A 155       9.801   5.862  27.253  1.00  0.00           N
ATOM   2405  CA  TRP A 155       9.455   5.145  28.474  1.00  0.00           C
ATOM   2406  C   TRP A 155      10.041   3.738  28.516  1.00  0.00           C
ATOM   2407  O   TRP A 155      10.099   3.138  29.602  1.00  0.00           O
ATOM   2408  CB  TRP A 155       7.931   5.098  28.674  1.00  0.00           C
ATOM   2409  CG  TRP A 155       7.111   4.544  27.536  1.00  0.00           C
ATOM   2410  CD1 TRP A 155       6.434   5.257  26.596  1.00  0.00           C
ATOM   2411  CD2 TRP A 155       6.856   3.161  27.250  1.00  0.00           C
ATOM   2412  NE1 TRP A 155       5.779   4.406  25.735  1.00  0.00           N
ATOM   2413  CE2 TRP A 155       6.028   3.115  26.112  1.00  0.00           C
ATOM   2414  CE3 TRP A 155       7.249   1.960  27.848  1.00  0.00           C
ATOM   2415  CZ2 TRP A 155       5.594   1.918  25.550  1.00  0.00           C
ATOM   2416  CZ3 TRP A 155       6.815   0.766  27.288  1.00  0.00           C
ATOM   2417  CH2 TRP A 155       5.994   0.753  26.153  1.00  0.00           C
ATOM   2418  H   TRP A 155       9.139   6.065  26.742  1.00  0.00           H
ATOM   2419  HA  TRP A 155       9.819   5.638  29.226  1.00  0.00           H
ATOM   2420  HB2 TRP A 155       7.748   4.546  29.450  1.00  0.00           H
ATOM   2421  HB3 TRP A 155       7.622   6.004  28.831  1.00  0.00           H
ATOM   2422  HD1 TRP A 155       6.416   6.185  26.542  1.00  0.00           H
ATOM   2423  HE1 TRP A 155       5.293   4.646  25.068  1.00  0.00           H
ATOM   2424  HE3 TRP A 155       7.789   1.961  28.604  1.00  0.00           H
ATOM   2425  HZ2 TRP A 155       5.052   1.909  24.794  1.00  0.00           H
ATOM   2426  HZ3 TRP A 155       7.074  -0.039  27.673  1.00  0.00           H
ATOM   2427  HH2 TRP A 155       5.715  -0.061  25.801  1.00  0.00           H
ATOM   2428  N   THR A 156      10.510   3.205  27.385  1.00  0.00           N
ATOM   2429  CA  THR A 156      11.146   1.887  27.430  1.00  0.00           C
ATOM   2430  C   THR A 156      12.480   1.932  28.169  1.00  0.00           C
ATOM   2431  O   THR A 156      12.920   0.915  28.724  1.00  0.00           O
ATOM   2432  CB  THR A 156      11.357   1.328  26.019  1.00  0.00           C
ATOM   2433  OG1 THR A 156      12.316   2.131  25.326  1.00  0.00           O
ATOM   2434  CG2 THR A 156      10.031   1.299  25.243  1.00  0.00           C
ATOM   2435  H   THR A 156      10.474   3.571  26.608  1.00  0.00           H
ATOM   2436  HA  THR A 156      10.548   1.285  27.900  1.00  0.00           H
ATOM   2437  HB  THR A 156      11.687   0.418  26.074  1.00  0.00           H
ATOM   2438  HG1 THR A 156      12.043   2.924  25.274  1.00  0.00           H
ATOM   2439 HG21 THR A 156      10.164   0.887  24.375  1.00  0.00           H
ATOM   2440 HG22 THR A 156       9.370   0.789  25.736  1.00  0.00           H
ATOM   2441 HG23 THR A 156       9.702   2.202  25.115  1.00  0.00           H
ATOM   2442  N   LEU A 157      13.137   3.089  28.190  1.00  0.00           N
ATOM   2443  CA  LEU A 157      14.389   3.193  28.931  1.00  0.00           C
ATOM   2444  C   LEU A 157      14.136   3.124  30.431  1.00  0.00           C
ATOM   2445  O   LEU A 157      14.792   2.363  31.151  1.00  0.00           O
ATOM   2446  CB  LEU A 157      15.110   4.487  28.562  1.00  0.00           C
ATOM   2447  CG  LEU A 157      15.904   4.451  27.251  1.00  0.00           C
ATOM   2448  CD1 LEU A 157      14.978   4.509  26.034  1.00  0.00           C
ATOM   2449  CD2 LEU A 157      16.904   5.600  27.227  1.00  0.00           C
ATOM   2450  H   LEU A 157      12.886   3.810  27.795  1.00  0.00           H
ATOM   2451  HA  LEU A 157      14.964   2.452  28.685  1.00  0.00           H
ATOM   2452  HB2 LEU A 157      14.448   5.192  28.480  1.00  0.00           H
ATOM   2453  HB3 LEU A 157      15.734   4.701  29.273  1.00  0.00           H
ATOM   2454  HG  LEU A 157      16.389   3.613  27.197  1.00  0.00           H
ATOM   2455 HD11 LEU A 157      15.515   4.487  25.227  1.00  0.00           H
ATOM   2456 HD12 LEU A 157      14.381   3.744  26.055  1.00  0.00           H
ATOM   2457 HD13 LEU A 157      14.464   5.331  26.067  1.00  0.00           H
ATOM   2458 HD21 LEU A 157      17.387   5.581  26.386  1.00  0.00           H
ATOM   2459 HD22 LEU A 157      16.423   6.439  27.313  1.00  0.00           H
ATOM   2460 HD23 LEU A 157      17.522   5.497  27.967  1.00  0.00           H
ATOM   2461  N   TYR A 158      13.170   3.905  30.916  1.00  0.00           N
ATOM   2462  CA  TYR A 158      12.761   3.790  32.309  1.00  0.00           C
ATOM   2463  C   TYR A 158      12.304   2.375  32.634  1.00  0.00           C
ATOM   2464  O   TYR A 158      12.601   1.850  33.716  1.00  0.00           O
ATOM   2465  CB  TYR A 158      11.654   4.786  32.600  1.00  0.00           C
ATOM   2466  CG  TYR A 158      12.120   6.214  32.629  1.00  0.00           C
ATOM   2467  CD1 TYR A 158      12.852   6.701  33.700  1.00  0.00           C
ATOM   2468  CD2 TYR A 158      11.817   7.083  31.588  1.00  0.00           C
ATOM   2469  CE1 TYR A 158      13.281   8.017  33.731  1.00  0.00           C
ATOM   2470  CE2 TYR A 158      12.247   8.403  31.607  1.00  0.00           C
ATOM   2471  CZ  TYR A 158      12.975   8.859  32.681  1.00  0.00           C
ATOM   2472  OH  TYR A 158      13.401  10.160  32.713  1.00  0.00           O
ATOM   2473  H   TYR A 158      12.744   4.500  30.464  1.00  0.00           H
ATOM   2474  HA  TYR A 158      13.517   3.999  32.880  1.00  0.00           H
ATOM   2475  HB2 TYR A 158      10.976   4.709  31.911  1.00  0.00           H
ATOM   2476  HB3 TYR A 158      11.270   4.581  33.467  1.00  0.00           H
ATOM   2477  HD1 TYR A 158      13.058   6.136  34.409  1.00  0.00           H
ATOM   2478  HD2 TYR A 158      11.318   6.776  30.866  1.00  0.00           H
ATOM   2479  HE1 TYR A 158      13.772   8.332  34.455  1.00  0.00           H
ATOM   2480  HE2 TYR A 158      12.045   8.973  30.901  1.00  0.00           H
ATOM   2481  HH  TYR A 158      13.205  10.545  31.992  1.00  0.00           H
ATOM   2482  N   ALA A 159      11.587   1.735  31.707  1.00  0.00           N
ATOM   2483  CA  ALA A 159      11.185   0.350  31.923  1.00  0.00           C
ATOM   2484  C   ALA A 159      12.387  -0.563  32.132  1.00  0.00           C
ATOM   2485  O   ALA A 159      12.283  -1.574  32.837  1.00  0.00           O
ATOM   2486  CB  ALA A 159      10.354  -0.143  30.741  1.00  0.00           C
ATOM   2487  H   ALA A 159      11.328   2.074  30.960  1.00  0.00           H
ATOM   2488  HA  ALA A 159      10.635   0.309  32.721  1.00  0.00           H
ATOM   2489  HB1 ALA A 159      10.089  -1.062  30.902  1.00  0.00           H
ATOM   2490  HB2 ALA A 159       9.567   0.418  30.653  1.00  0.00           H
ATOM   2491  HB3 ALA A 159      10.890  -0.089  29.935  1.00  0.00           H
ATOM   2492  N   CYS A 160      13.528  -0.235  31.526  1.00  0.00           N
ATOM   2493  CA  CYS A 160      14.739  -1.029  31.675  1.00  0.00           C
ATOM   2494  C   CYS A 160      15.611  -0.571  32.846  1.00  0.00           C
ATOM   2495  O   CYS A 160      16.738  -1.053  32.995  1.00  0.00           O
ATOM   2496  CB  CYS A 160      15.545  -0.992  30.376  1.00  0.00           C
ATOM   2497  SG  CYS A 160      14.752  -1.884  29.012  1.00  0.00           S
ATOM   2498  H   CYS A 160      13.623   0.452  31.018  1.00  0.00           H
ATOM   2499  HA  CYS A 160      14.487  -1.950  31.844  1.00  0.00           H
ATOM   2500  HB2 CYS A 160      15.656  -0.068  30.102  1.00  0.00           H
ATOM   2501  HB3 CYS A 160      16.412  -1.397  30.533  1.00  0.00           H
ATOM   2502  HG  CYS A 160      13.675  -1.398  28.801  1.00  0.00           H
ATOM   2503  N   GLY A 161      15.114   0.340  33.678  1.00  0.00           N
ATOM   2504  CA  GLY A 161      15.842   0.753  34.855  1.00  0.00           C
ATOM   2505  C   GLY A 161      16.970   1.717  34.588  1.00  0.00           C
ATOM   2506  O   GLY A 161      17.880   1.837  35.424  1.00  0.00           O
ATOM   2507  H   GLY A 161      14.354   0.730  33.577  1.00  0.00           H
ATOM   2508  HA2 GLY A 161      15.225   1.181  35.469  1.00  0.00           H
ATOM   2509  HA3 GLY A 161      16.217  -0.033  35.281  1.00  0.00           H
ATOM   2510  N   ILE A 162      16.932   2.419  33.457  1.00  0.00           N
ATOM   2511  CA  ILE A 162      18.005   3.301  33.030  1.00  0.00           C
ATOM   2512  C   ILE A 162      17.534   4.740  33.171  1.00  0.00           C
ATOM   2513  O   ILE A 162      16.417   5.079  32.759  1.00  0.00           O
ATOM   2514  CB  ILE A 162      18.430   3.000  31.582  1.00  0.00           C
ATOM   2515  CG1 ILE A 162      19.160   1.666  31.509  1.00  0.00           C
ATOM   2516  CG2 ILE A 162      19.305   4.101  31.038  1.00  0.00           C
ATOM   2517  CD1 ILE A 162      19.102   1.010  30.154  1.00  0.00           C
ATOM   2518  H   ILE A 162      16.272   2.397  32.907  1.00  0.00           H
ATOM   2519  HA  ILE A 162      18.772   3.176  33.611  1.00  0.00           H
ATOM   2520  HB  ILE A 162      17.627   2.949  31.040  1.00  0.00           H
ATOM   2521 HG12 ILE A 162      20.095   1.811  31.727  1.00  0.00           H
ATOM   2522 HG13 ILE A 162      18.761   1.057  32.150  1.00  0.00           H
ATOM   2523 HG21 ILE A 162      19.806   3.762  30.280  1.00  0.00           H
ATOM   2524 HG22 ILE A 162      18.744   4.842  30.760  1.00  0.00           H
ATOM   2525 HG23 ILE A 162      19.916   4.392  31.734  1.00  0.00           H
ATOM   2526 HD11 ILE A 162      19.578   0.165  30.192  1.00  0.00           H
ATOM   2527 HD12 ILE A 162      18.174   0.856  29.917  1.00  0.00           H
ATOM   2528 HD13 ILE A 162      19.518   1.595  29.502  1.00  0.00           H
ATOM   2529  N   ASP A 163      18.390   5.585  33.753  1.00  0.00           N
ATOM   2530  CA  ASP A 163      18.138   7.016  33.818  1.00  0.00           C
ATOM   2531  C   ASP A 163      18.656   7.648  32.533  1.00  0.00           C
ATOM   2532  O   ASP A 163      19.877   7.693  32.328  1.00  0.00           O
ATOM   2533  CB  ASP A 163      18.821   7.628  35.032  1.00  0.00           C
ATOM   2534  CG  ASP A 163      18.397   9.067  35.275  1.00  0.00           C
ATOM   2535  OD1 ASP A 163      17.887   9.707  34.326  1.00  0.00           O
ATOM   2536  OD2 ASP A 163      18.571   9.564  36.415  1.00  0.00           O
ATOM   2537  H   ASP A 163      19.130   5.346  34.121  1.00  0.00           H
ATOM   2538  HA  ASP A 163      17.185   7.183  33.891  1.00  0.00           H
ATOM   2539  HB2 ASP A 163      18.593   7.110  35.819  1.00  0.00           H
ATOM   2540  HB3 ASP A 163      19.781   7.617  34.894  1.00  0.00           H
ATOM   2541  N   PRO A 164      17.785   8.142  31.647  1.00  0.00           N
ATOM   2542  CA  PRO A 164      18.280   8.650  30.356  1.00  0.00           C
ATOM   2543  C   PRO A 164      19.304   9.761  30.490  1.00  0.00           C
ATOM   2544  O   PRO A 164      20.174   9.899  29.617  1.00  0.00           O
ATOM   2545  CB  PRO A 164      17.008   9.151  29.656  1.00  0.00           C
ATOM   2546  CG  PRO A 164      15.871   8.462  30.363  1.00  0.00           C
ATOM   2547  CD  PRO A 164      16.317   8.249  31.774  1.00  0.00           C
ATOM   2548  HA  PRO A 164      18.663   7.918  29.847  1.00  0.00           H
ATOM   2549  HB2 PRO A 164      16.939  10.114  29.747  1.00  0.00           H
ATOM   2550  HB3 PRO A 164      17.030   8.908  28.718  1.00  0.00           H
ATOM   2551  HG2 PRO A 164      15.082   9.026  30.336  1.00  0.00           H
ATOM   2552  HG3 PRO A 164      15.687   7.613  29.931  1.00  0.00           H
ATOM   2553  HD2 PRO A 164      16.072   9.003  32.333  1.00  0.00           H
ATOM   2554  HD3 PRO A 164      15.941   7.432  32.137  1.00  0.00           H
ATOM   2555  N   TYR A 165      19.232  10.558  31.553  1.00  0.00           N
ATOM   2556  CA  TYR A 165      20.078  11.737  31.678  1.00  0.00           C
ATOM   2557  C   TYR A 165      21.484  11.422  32.168  1.00  0.00           C
ATOM   2558  O   TYR A 165      22.285  12.349  32.319  1.00  0.00           O
ATOM   2559  CB  TYR A 165      19.407  12.746  32.610  1.00  0.00           C
ATOM   2560  CG  TYR A 165      17.999  13.074  32.171  1.00  0.00           C
ATOM   2561  CD1 TYR A 165      17.768  13.962  31.132  1.00  0.00           C
ATOM   2562  CD2 TYR A 165      16.907  12.467  32.766  1.00  0.00           C
ATOM   2563  CE1 TYR A 165      16.488  14.254  30.710  1.00  0.00           C
ATOM   2564  CE2 TYR A 165      15.622  12.748  32.348  1.00  0.00           C
ATOM   2565  CZ  TYR A 165      15.422  13.647  31.319  1.00  0.00           C
ATOM   2566  OH  TYR A 165      14.153  13.940  30.891  1.00  0.00           O
ATOM   2567  H   TYR A 165      18.699  10.435  32.216  1.00  0.00           H
ATOM   2568  HA  TYR A 165      20.173  12.150  30.805  1.00  0.00           H
ATOM   2569  HB2 TYR A 165      19.367  12.375  33.505  1.00  0.00           H
ATOM   2570  HB3 TYR A 165      19.922  13.568  32.614  1.00  0.00           H
ATOM   2571  HD1 TYR A 165      18.490  14.370  30.712  1.00  0.00           H
ATOM   2572  HD2 TYR A 165      17.041  11.860  33.458  1.00  0.00           H
ATOM   2573  HE1 TYR A 165      16.350  14.858  30.017  1.00  0.00           H
ATOM   2574  HE2 TYR A 165      14.895  12.336  32.758  1.00  0.00           H
ATOM   2575  HH  TYR A 165      13.590  13.521  31.353  1.00  0.00           H
ATOM   2576  N   HIS A 166      21.808  10.150  32.389  1.00  0.00           N
ATOM   2577  CA  HIS A 166      23.146   9.738  32.789  1.00  0.00           C
ATOM   2578  C   HIS A 166      23.862   8.945  31.703  1.00  0.00           C
ATOM   2579  O   HIS A 166      24.959   8.430  31.944  1.00  0.00           O
ATOM   2580  CB  HIS A 166      23.071   8.909  34.075  1.00  0.00           C
ATOM   2581  CG  HIS A 166      22.501   9.658  35.241  1.00  0.00           C
ATOM   2582  ND1 HIS A 166      22.250   9.062  36.459  1.00  0.00           N
ATOM   2583  CD2 HIS A 166      22.133  10.956  35.371  1.00  0.00           C
ATOM   2584  CE1 HIS A 166      21.748   9.961  37.286  1.00  0.00           C
ATOM   2585  NE2 HIS A 166      21.675  11.120  36.654  1.00  0.00           N
ATOM   2586  H   HIS A 166      21.256   9.495  32.312  1.00  0.00           H
ATOM   2587  HA  HIS A 166      23.673  10.532  32.969  1.00  0.00           H
ATOM   2588  HB2 HIS A 166      22.508   8.136  33.916  1.00  0.00           H
ATOM   2589  HB3 HIS A 166      23.967   8.624  34.315  1.00  0.00           H
ATOM   2590  HD1 HIS A 166      22.397   8.237  36.650  1.00  0.00           H
ATOM   2591  HD2 HIS A 166      22.182  11.612  34.714  1.00  0.00           H
ATOM   2592  HE1 HIS A 166      21.489   9.805  38.166  1.00  0.00           H
ATOM   2593  N   LEU A 167      23.270   8.837  30.512  1.00  0.00           N
ATOM   2594  CA  LEU A 167      23.876   8.036  29.454  1.00  0.00           C
ATOM   2595  C   LEU A 167      25.197   8.640  28.989  1.00  0.00           C
ATOM   2596  O   LEU A 167      26.155   7.909  28.708  1.00  0.00           O
ATOM   2597  CB  LEU A 167      22.915   7.907  28.273  1.00  0.00           C
ATOM   2598  CG  LEU A 167      21.708   6.989  28.413  1.00  0.00           C
ATOM   2599  CD1 LEU A 167      20.641   7.342  27.381  1.00  0.00           C
ATOM   2600  CD2 LEU A 167      22.118   5.537  28.266  1.00  0.00           C
ATOM   2601  H   LEU A 167      22.527   9.213  30.296  1.00  0.00           H
ATOM   2602  HA  LEU A 167      24.051   7.148  29.803  1.00  0.00           H
ATOM   2603  HB2 LEU A 167      22.568   8.792  28.081  1.00  0.00           H
ATOM   2604  HB3 LEU A 167      23.425   7.579  27.515  1.00  0.00           H
ATOM   2605  HG  LEU A 167      21.328   7.109  29.298  1.00  0.00           H
ATOM   2606 HD11 LEU A 167      19.893   6.733  27.480  1.00  0.00           H
ATOM   2607 HD12 LEU A 167      20.347   8.254  27.530  1.00  0.00           H
ATOM   2608 HD13 LEU A 167      21.022   7.258  26.493  1.00  0.00           H
ATOM   2609 HD21 LEU A 167      21.360   4.971  28.479  1.00  0.00           H
ATOM   2610 HD22 LEU A 167      22.402   5.380  27.352  1.00  0.00           H
ATOM   2611 HD23 LEU A 167      22.850   5.352  28.876  1.00  0.00           H
ATOM   2612  N   THR A 168      25.263   9.970  28.891  1.00  0.00           N
ATOM   2613  CA  THR A 168      26.459  10.616  28.360  1.00  0.00           C
ATOM   2614  C   THR A 168      27.627  10.514  29.334  1.00  0.00           C
ATOM   2615  O   THR A 168      28.730  10.099  28.959  1.00  0.00           O
ATOM   2616  CB  THR A 168      26.155  12.076  28.038  1.00  0.00           C
ATOM   2617  OG1 THR A 168      24.981  12.151  27.214  1.00  0.00           O
ATOM   2618  CG2 THR A 168      27.327  12.723  27.316  1.00  0.00           C
ATOM   2619  H   THR A 168      24.637  10.512  29.123  1.00  0.00           H
ATOM   2620  HA  THR A 168      26.717  10.167  27.539  1.00  0.00           H
ATOM   2621  HB  THR A 168      26.003  12.565  28.861  1.00  0.00           H
ATOM   2622  HG1 THR A 168      24.810  12.952  27.031  1.00  0.00           H
ATOM   2623 HG21 THR A 168      27.079  13.609  27.008  1.00  0.00           H
ATOM   2624 HG22 THR A 168      28.085  12.800  27.916  1.00  0.00           H
ATOM   2625 HG23 THR A 168      27.584  12.184  26.551  1.00  0.00           H
ATOM   2626  N   ALA A 169      27.407  10.887  30.595  1.00  0.00           N
ATOM   2627  CA  ALA A 169      28.495  10.847  31.568  1.00  0.00           C
ATOM   2628  C   ALA A 169      29.043   9.436  31.725  1.00  0.00           C
ATOM   2629  O   ALA A 169      30.220   9.257  32.037  1.00  0.00           O
ATOM   2630  CB  ALA A 169      28.017  11.386  32.916  1.00  0.00           C
ATOM   2631  H   ALA A 169      26.653  11.161  30.906  1.00  0.00           H
ATOM   2632  HA  ALA A 169      29.215  11.419  31.258  1.00  0.00           H
ATOM   2633  HB1 ALA A 169      28.757  11.367  33.543  1.00  0.00           H
ATOM   2634  HB2 ALA A 169      27.706  12.297  32.799  1.00  0.00           H
ATOM   2635  HB3 ALA A 169      27.294  10.827  33.240  1.00  0.00           H
ATOM   2636  N   THR A 170      28.214   8.427  31.503  1.00  0.00           N
ATOM   2637  CA  THR A 170      28.644   7.044  31.611  1.00  0.00           C
ATOM   2638  C   THR A 170      29.271   6.519  30.327  1.00  0.00           C
ATOM   2639  O   THR A 170      29.930   5.475  30.361  1.00  0.00           O
ATOM   2640  CB  THR A 170      27.457   6.160  31.987  1.00  0.00           C
ATOM   2641  OG1 THR A 170      26.317   6.527  31.202  1.00  0.00           O
ATOM   2642  CG2 THR A 170      27.122   6.325  33.466  1.00  0.00           C
ATOM   2643  H   THR A 170      27.386   8.520  31.287  1.00  0.00           H
ATOM   2644  HA  THR A 170      29.307   6.975  32.315  1.00  0.00           H
ATOM   2645  HB  THR A 170      27.679   5.230  31.822  1.00  0.00           H
ATOM   2646  HG1 THR A 170      25.654   6.061  31.423  1.00  0.00           H
ATOM   2647 HG21 THR A 170      26.346   5.789  33.692  1.00  0.00           H
ATOM   2648 HG22 THR A 170      27.872   6.039  34.010  1.00  0.00           H
ATOM   2649 HG23 THR A 170      26.929   7.256  33.660  1.00  0.00           H
ATOM   2650  N   ALA A 171      29.090   7.219  29.206  1.00  0.00           N
ATOM   2651  CA  ALA A 171      29.462   6.701  27.891  1.00  0.00           C
ATOM   2652  C   ALA A 171      28.674   5.437  27.552  1.00  0.00           C
ATOM   2653  O   ALA A 171      29.129   4.599  26.772  1.00  0.00           O
ATOM   2654  CB  ALA A 171      30.966   6.434  27.796  1.00  0.00           C
ATOM   2655  H   ALA A 171      28.748   8.008  29.182  1.00  0.00           H
ATOM   2656  HA  ALA A 171      29.243   7.375  27.228  1.00  0.00           H
ATOM   2657  HB1 ALA A 171      31.182   6.161  26.891  1.00  0.00           H
ATOM   2658  HB2 ALA A 171      31.446   7.246  28.021  1.00  0.00           H
ATOM   2659  HB3 ALA A 171      31.201   5.728  28.419  1.00  0.00           H
ATOM   2660  N   ALA A 172      27.486   5.282  28.149  1.00  0.00           N
ATOM   2661  CA  ALA A 172      26.609   4.171  27.799  1.00  0.00           C
ATOM   2662  C   ALA A 172      25.904   4.397  26.466  1.00  0.00           C
ATOM   2663  O   ALA A 172      25.425   3.438  25.857  1.00  0.00           O
ATOM   2664  CB  ALA A 172      25.574   3.950  28.902  1.00  0.00           C
ATOM   2665  H   ALA A 172      27.171   5.806  28.754  1.00  0.00           H
ATOM   2666  HA  ALA A 172      27.137   3.360  27.727  1.00  0.00           H
ATOM   2667  HB1 ALA A 172      24.992   3.218  28.646  1.00  0.00           H
ATOM   2668  HB2 ALA A 172      26.035   3.734  29.728  1.00  0.00           H
ATOM   2669  HB3 ALA A 172      25.056   4.762  29.015  1.00  0.00           H
ATOM   2670  N   ALA A 173      25.818   5.642  26.012  1.00  0.00           N
ATOM   2671  CA  ALA A 173      25.353   5.945  24.670  1.00  0.00           C
ATOM   2672  C   ALA A 173      25.906   7.309  24.282  1.00  0.00           C
ATOM   2673  O   ALA A 173      26.077   8.189  25.129  1.00  0.00           O
ATOM   2674  CB  ALA A 173      23.824   5.935  24.580  1.00  0.00           C
ATOM   2675  H   ALA A 173      26.027   6.338  26.471  1.00  0.00           H
ATOM   2676  HA  ALA A 173      25.687   5.281  24.047  1.00  0.00           H
ATOM   2677  HB1 ALA A 173      23.560   6.146  23.670  1.00  0.00           H
ATOM   2678  HB2 ALA A 173      23.498   5.055  24.823  1.00  0.00           H
ATOM   2679  HB3 ALA A 173      23.467   6.600  25.190  1.00  0.00           H
ATOM   2680  N   TYR A 174      26.184   7.477  22.999  1.00  0.00           N
ATOM   2681  CA  TYR A 174      26.660   8.743  22.459  1.00  0.00           C
ATOM   2682  C   TYR A 174      25.518   9.392  21.688  1.00  0.00           C
ATOM   2683  O   TYR A 174      25.061   8.852  20.670  1.00  0.00           O
ATOM   2684  CB  TYR A 174      27.878   8.541  21.563  1.00  0.00           C
ATOM   2685  CG  TYR A 174      29.145   8.173  22.311  1.00  0.00           C
ATOM   2686  CD1 TYR A 174      29.517   8.832  23.480  1.00  0.00           C
ATOM   2687  CD2 TYR A 174      29.981   7.171  21.833  1.00  0.00           C
ATOM   2688  CE1 TYR A 174      30.692   8.495  24.154  1.00  0.00           C
ATOM   2689  CE2 TYR A 174      31.153   6.828  22.495  1.00  0.00           C
ATOM   2690  CZ  TYR A 174      31.501   7.489  23.651  1.00  0.00           C
ATOM   2691  OH  TYR A 174      32.662   7.136  24.294  1.00  0.00           O
ATOM   2692  H   TYR A 174      26.104   6.858  22.407  1.00  0.00           H
ATOM   2693  HA  TYR A 174      26.920   9.332  23.185  1.00  0.00           H
ATOM   2694  HB2 TYR A 174      27.688   7.826  20.937  1.00  0.00           H
ATOM   2695  HB3 TYR A 174      28.050   9.366  21.083  1.00  0.00           H
ATOM   2696  HD1 TYR A 174      28.974   9.508  23.816  1.00  0.00           H
ATOM   2697  HD2 TYR A 174      29.751   6.721  21.052  1.00  0.00           H
ATOM   2698  HE1 TYR A 174      30.929   8.942  24.934  1.00  0.00           H
ATOM   2699  HE2 TYR A 174      31.700   6.155  22.159  1.00  0.00           H
ATOM   2700  HH  TYR A 174      32.705   7.521  25.040  1.00  0.00           H
ATOM   2701  N   LEU A 175      25.049  10.531  22.181  1.00  0.00           N
ATOM   2702  CA  LEU A 175      23.946  11.251  21.572  1.00  0.00           C
ATOM   2703  C   LEU A 175      24.496  12.432  20.789  1.00  0.00           C
ATOM   2704  O   LEU A 175      25.288  13.226  21.319  1.00  0.00           O
ATOM   2705  CB  LEU A 175      22.954  11.726  22.637  1.00  0.00           C
ATOM   2706  CG  LEU A 175      21.866  10.729  23.036  1.00  0.00           C
ATOM   2707  CD1 LEU A 175      22.445   9.415  23.538  1.00  0.00           C
ATOM   2708  CD2 LEU A 175      20.960  11.330  24.094  1.00  0.00           C
ATOM   2709  H   LEU A 175      25.362  10.914  22.885  1.00  0.00           H
ATOM   2710  HA  LEU A 175      23.470  10.670  20.958  1.00  0.00           H
ATOM   2711  HB2 LEU A 175      23.454  11.941  23.440  1.00  0.00           H
ATOM   2712  HB3 LEU A 175      22.508  12.519  22.301  1.00  0.00           H
ATOM   2713  HG  LEU A 175      21.344  10.530  22.243  1.00  0.00           H
ATOM   2714 HD11 LEU A 175      21.719   8.843  23.835  1.00  0.00           H
ATOM   2715 HD12 LEU A 175      22.929   8.986  22.814  1.00  0.00           H
ATOM   2716 HD13 LEU A 175      23.046   9.596  24.276  1.00  0.00           H
ATOM   2717 HD21 LEU A 175      20.321  10.659  24.381  1.00  0.00           H
ATOM   2718 HD22 LEU A 175      21.500  11.616  24.847  1.00  0.00           H
ATOM   2719 HD23 LEU A 175      20.493  12.091  23.714  1.00  0.00           H
ATOM   2720  N   HIS A 176      24.088  12.532  19.519  1.00  0.00           N
ATOM   2721  CA  HIS A 176      24.433  13.697  18.712  1.00  0.00           C
ATOM   2722  C   HIS A 176      24.074  14.987  19.437  1.00  0.00           C
ATOM   2723  O   HIS A 176      24.853  15.946  19.434  1.00  0.00           O
ATOM   2724  CB  HIS A 176      23.707  13.611  17.366  1.00  0.00           C
ATOM   2725  CG  HIS A 176      24.211  14.569  16.333  1.00  0.00           C
ATOM   2726  ND1 HIS A 176      23.674  14.637  15.066  1.00  0.00           N
ATOM   2727  CD2 HIS A 176      25.204  15.489  16.373  1.00  0.00           C
ATOM   2728  CE1 HIS A 176      24.308  15.567  14.375  1.00  0.00           C
ATOM   2729  NE2 HIS A 176      25.239  16.100  15.146  1.00  0.00           N
ATOM   2730  H   HIS A 176      23.614  11.943  19.108  1.00  0.00           H
ATOM   2731  HA  HIS A 176      25.388  13.708  18.544  1.00  0.00           H
ATOM   2732  HB2 HIS A 176      23.815  12.714  17.013  1.00  0.00           H
ATOM   2733  HB3 HIS A 176      22.766  13.800  17.509  1.00  0.00           H
ATOM   2734  HD2 HIS A 176      25.758  15.672  17.097  1.00  0.00           H
ATOM   2735  HE1 HIS A 176      24.129  15.806  13.494  1.00  0.00           H
ATOM   2736  HE2 HIS A 176      25.779  16.728  14.915  1.00  0.00           H
ATOM   2737  N   CYS A 177      22.892  15.016  20.068  1.00  0.00           N
ATOM   2738  CA  CYS A 177      22.440  16.207  20.780  1.00  0.00           C
ATOM   2739  C   CYS A 177      23.365  16.586  21.926  1.00  0.00           C
ATOM   2740  O   CYS A 177      23.400  17.759  22.322  1.00  0.00           O
ATOM   2741  CB  CYS A 177      21.012  15.987  21.335  1.00  0.00           C
ATOM   2742  SG  CYS A 177      20.808  14.733  22.594  1.00  0.00           S
ATOM   2743  H   CYS A 177      22.338  14.359  20.096  1.00  0.00           H
ATOM   2744  HA  CYS A 177      22.417  16.944  20.149  1.00  0.00           H
ATOM   2745  HB2 CYS A 177      20.709  16.824  21.720  1.00  0.00           H
ATOM   2746  HB3 CYS A 177      20.439  15.737  20.593  1.00  0.00           H
ATOM   2747  HG  CYS A 177      20.893  13.650  22.084  1.00  0.00           H
ATOM   2748  N   GLU A 178      24.131  15.640  22.460  1.00  0.00           N
ATOM   2749  CA  GLU A 178      24.953  15.852  23.645  1.00  0.00           C
ATOM   2750  C   GLU A 178      26.418  15.514  23.380  1.00  0.00           C
ATOM   2751  O   GLU A 178      27.121  15.030  24.268  1.00  0.00           O
ATOM   2752  CB  GLU A 178      24.412  15.034  24.824  1.00  0.00           C
ATOM   2753  CG  GLU A 178      23.121  15.597  25.408  1.00  0.00           C
ATOM   2754  CD  GLU A 178      22.487  14.699  26.459  1.00  0.00           C
ATOM   2755  OE1 GLU A 178      22.966  13.560  26.659  1.00  0.00           O
ATOM   2756  OE2 GLU A 178      21.496  15.140  27.088  1.00  0.00           O
ATOM   2757  H   GLU A 178      24.193  14.843  22.144  1.00  0.00           H
ATOM   2758  HA  GLU A 178      24.913  16.791  23.886  1.00  0.00           H
ATOM   2759  HB2 GLU A 178      24.233  14.130  24.522  1.00  0.00           H
ATOM   2760  HB3 GLU A 178      25.078  15.023  25.529  1.00  0.00           H
ATOM   2761  HG2 GLU A 178      23.313  16.452  25.825  1.00  0.00           H
ATOM   2762  HG3 GLU A 178      22.478  15.715  24.691  1.00  0.00           H
ATOM   2763  N   TRP A 179      26.891  15.772  22.172  1.00  0.00           N
ATOM   2764  CA  TRP A 179      28.290  15.528  21.839  1.00  0.00           C
ATOM   2765  C   TRP A 179      29.050  16.844  21.785  1.00  0.00           C
ATOM   2766  O   TRP A 179      28.591  17.784  21.112  1.00  0.00           O
ATOM   2767  CB  TRP A 179      28.410  14.821  20.491  1.00  0.00           C
ATOM   2768  CG  TRP A 179      29.828  14.594  20.080  1.00  0.00           C
ATOM   2769  CD1 TRP A 179      30.644  15.468  19.424  1.00  0.00           C
ATOM   2770  CD2 TRP A 179      30.608  13.415  20.313  1.00  0.00           C
ATOM   2771  NE1 TRP A 179      31.877  14.904  19.235  1.00  0.00           N
ATOM   2772  CE2 TRP A 179      31.879  13.645  19.776  1.00  0.00           C
ATOM   2773  CE3 TRP A 179      30.347  12.188  20.924  1.00  0.00           C
ATOM   2774  CZ2 TRP A 179      32.887  12.696  19.825  1.00  0.00           C
ATOM   2775  CZ3 TRP A 179      31.347  11.247  20.971  1.00  0.00           C
ATOM   2776  CH2 TRP A 179      32.600  11.502  20.426  1.00  0.00           C
ATOM   2777  H   TRP A 179      26.424  16.089  21.523  1.00  0.00           H
ATOM   2778  HA  TRP A 179      28.685  14.962  22.520  1.00  0.00           H
ATOM   2779  HB2 TRP A 179      27.973  13.957  20.548  1.00  0.00           H
ATOM   2780  HB3 TRP A 179      27.984  15.365  19.811  1.00  0.00           H
ATOM   2781  HD1 TRP A 179      30.398  16.321  19.145  1.00  0.00           H
ATOM   2782  HE1 TRP A 179      32.543  15.279  18.841  1.00  0.00           H
ATOM   2783  HE3 TRP A 179      29.511  12.011  21.292  1.00  0.00           H
ATOM   2784  HZ2 TRP A 179      33.727  12.864  19.462  1.00  0.00           H
ATOM   2785  HZ3 TRP A 179      31.183  10.425  21.374  1.00  0.00           H
ATOM   2786  HH2 TRP A 179      33.258  10.847  20.472  1.00  0.00           H
ATOM   2787  N   PRO A 180      30.213  16.969  22.454  1.00  0.00           N
ATOM   2788  CA  PRO A 180      30.870  15.954  23.293  1.00  0.00           C
ATOM   2789  C   PRO A 180      30.343  15.915  24.723  1.00  0.00           C
ATOM   2790  O   PRO A 180      30.654  14.994  25.482  1.00  0.00           O
ATOM   2791  CB  PRO A 180      32.339  16.385  23.273  1.00  0.00           C
ATOM   2792  CG  PRO A 180      32.281  17.867  23.138  1.00  0.00           C
ATOM   2793  CD  PRO A 180      31.045  18.179  22.305  1.00  0.00           C
ATOM   2794  HA  PRO A 180      30.775  15.074  22.896  1.00  0.00           H
ATOM   2795  HB2 PRO A 180      32.774  16.125  24.101  1.00  0.00           H
ATOM   2796  HB3 PRO A 180      32.795  15.982  22.518  1.00  0.00           H
ATOM   2797  HG2 PRO A 180      32.210  18.270  24.017  1.00  0.00           H
ATOM   2798  HG3 PRO A 180      33.081  18.183  22.691  1.00  0.00           H
ATOM   2799  HD2 PRO A 180      30.584  18.959  22.652  1.00  0.00           H
ATOM   2800  HD3 PRO A 180      31.283  18.321  21.376  1.00  0.00           H
ATOM   2801  N   SER A 181      29.542  16.909  25.087  1.00  0.00           N
ATOM   2802  CA  SER A 181      28.937  16.964  26.407  1.00  0.00           C
ATOM   2803  C   SER A 181      27.528  17.521  26.280  1.00  0.00           C
ATOM   2804  O   SER A 181      27.181  18.170  25.288  1.00  0.00           O
ATOM   2805  CB  SER A 181      29.766  17.827  27.374  1.00  0.00           C
ATOM   2806  OG  SER A 181      29.778  19.186  26.964  1.00  0.00           O
ATOM   2807  H   SER A 181      29.332  17.571  24.580  1.00  0.00           H
ATOM   2808  HA  SER A 181      28.880  16.069  26.777  1.00  0.00           H
ATOM   2809  HB2 SER A 181      29.377  17.769  28.261  1.00  0.00           H
ATOM   2810  HB3 SER A 181      30.678  17.495  27.390  1.00  0.00           H
ATOM   2811  HG  SER A 181      30.251  19.640  27.489  1.00  0.00           H
ATOM   2812  N   ALA A 182      26.711  17.256  27.300  1.00  0.00           N
ATOM   2813  CA  ALA A 182      25.396  17.878  27.355  1.00  0.00           C
ATOM   2814  C   ALA A 182      25.481  19.352  27.721  1.00  0.00           C
ATOM   2815  O   ALA A 182      24.536  20.100  27.445  1.00  0.00           O
ATOM   2816  CB  ALA A 182      24.498  17.149  28.359  1.00  0.00           C
ATOM   2817  H   ALA A 182      26.894  16.731  27.956  1.00  0.00           H
ATOM   2818  HA  ALA A 182      24.982  17.801  26.481  1.00  0.00           H
ATOM   2819  HB1 ALA A 182      23.629  17.580  28.377  1.00  0.00           H
ATOM   2820  HB2 ALA A 182      24.403  16.224  28.084  1.00  0.00           H
ATOM   2821  HB3 ALA A 182      24.907  17.192  29.238  1.00  0.00           H
ATOM   2822  N   GLU A 183      26.593  19.783  28.327  1.00  0.00           N
ATOM   2823  CA  GLU A 183      26.722  21.162  28.782  1.00  0.00           C
ATOM   2824  C   GLU A 183      27.172  22.084  27.658  1.00  0.00           C
ATOM   2825  O   GLU A 183      26.657  23.199  27.527  1.00  0.00           O
ATOM   2826  CB  GLU A 183      27.708  21.234  29.951  1.00  0.00           C
ATOM   2827  CG  GLU A 183      27.297  22.190  31.069  1.00  0.00           C
ATOM   2828  CD  GLU A 183      28.373  22.347  32.137  1.00  0.00           C
ATOM   2829  OE1 GLU A 183      28.056  22.183  33.336  1.00  0.00           O
ATOM   2830  OE2 GLU A 183      29.536  22.636  31.780  1.00  0.00           O
ATOM   2831  H   GLU A 183      27.283  19.295  28.484  1.00  0.00           H
ATOM   2832  HA  GLU A 183      25.856  21.468  29.094  1.00  0.00           H
ATOM   2833  HB2 GLU A 183      27.794  20.349  30.338  1.00  0.00           H
ATOM   2834  HB3 GLU A 183      28.567  21.533  29.612  1.00  0.00           H
ATOM   2835  HG2 GLU A 183      27.122  23.065  30.688  1.00  0.00           H
ATOM   2836  HG3 GLU A 183      26.496  21.848  31.497  1.00  0.00           H
ATOM   2837  N   SER A 184      28.135  21.642  26.848  1.00  0.00           N
ATOM   2838  CA  SER A 184      28.664  22.429  25.732  1.00  0.00           C
ATOM   2839  C   SER A 184      28.688  21.561  24.477  1.00  0.00           C
ATOM   2840  O   SER A 184      29.759  21.223  23.949  1.00  0.00           O
ATOM   2841  CB  SER A 184      30.055  22.972  26.060  1.00  0.00           C
ATOM   2842  OG  SER A 184      31.046  21.977  25.863  1.00  0.00           O
ATOM   2843  H   SER A 184      28.506  20.871  26.927  1.00  0.00           H
ATOM   2844  HA  SER A 184      28.076  23.182  25.565  1.00  0.00           H
ATOM   2845  HB2 SER A 184      30.245  23.725  25.479  1.00  0.00           H
ATOM   2846  HB3 SER A 184      30.073  23.255  26.987  1.00  0.00           H
ATOM   2847  HG  SER A 184      30.881  21.308  26.343  1.00  0.00           H
ATOM   2848  N   PRO A 185      27.517  21.178  23.973  1.00  0.00           N
ATOM   2849  CA  PRO A 185      27.478  20.331  22.776  1.00  0.00           C
ATOM   2850  C   PRO A 185      27.939  21.078  21.535  1.00  0.00           C
ATOM   2851  O   PRO A 185      27.740  22.289  21.394  1.00  0.00           O
ATOM   2852  CB  PRO A 185      26.001  19.930  22.664  1.00  0.00           C
ATOM   2853  CG  PRO A 185      25.254  20.986  23.409  1.00  0.00           C
ATOM   2854  CD  PRO A 185      26.171  21.457  24.512  1.00  0.00           C
ATOM   2855  HA  PRO A 185      28.025  19.540  22.901  1.00  0.00           H
ATOM   2856  HB2 PRO A 185      25.734  19.910  21.731  1.00  0.00           H
ATOM   2857  HB3 PRO A 185      25.864  19.058  23.067  1.00  0.00           H
ATOM   2858  HG2 PRO A 185      25.038  21.717  22.809  1.00  0.00           H
ATOM   2859  HG3 PRO A 185      24.440  20.609  23.779  1.00  0.00           H
ATOM   2860  HD2 PRO A 185      26.055  22.406  24.677  1.00  0.00           H
ATOM   2861  HD3 PRO A 185      26.016  20.957  25.328  1.00  0.00           H
ATOM   2862  N   LYS A 186      28.575  20.330  20.633  1.00  0.00           N
ATOM   2863  CA  LYS A 186      29.018  20.832  19.334  1.00  0.00           C
ATOM   2864  C   LYS A 186      28.606  19.786  18.311  1.00  0.00           C
ATOM   2865  O   LYS A 186      29.445  19.019  17.817  1.00  0.00           O
ATOM   2866  CB  LYS A 186      30.524  21.082  19.310  1.00  0.00           C
ATOM   2867  CG  LYS A 186      31.005  22.075  20.360  1.00  0.00           C
ATOM   2868  CD  LYS A 186      32.389  21.705  20.881  1.00  0.00           C
ATOM   2869  CE  LYS A 186      32.642  22.302  22.264  1.00  0.00           C
ATOM   2870  NZ  LYS A 186      32.674  21.265  23.339  1.00  0.00           N
ATOM   2871  H   LYS A 186      28.767  19.501  20.756  1.00  0.00           H
ATOM   2872  HA  LYS A 186      28.587  21.676  19.129  1.00  0.00           H
ATOM   2873  HB2 LYS A 186      30.981  20.241  19.467  1.00  0.00           H
ATOM   2874  HB3 LYS A 186      30.767  21.433  18.439  1.00  0.00           H
ATOM   2875  HG2 LYS A 186      31.053  22.961  19.968  1.00  0.00           H
ATOM   2876  HG3 LYS A 186      30.388  22.077  21.108  1.00  0.00           H
ATOM   2877  HD2 LYS A 186      32.461  20.740  20.948  1.00  0.00           H
ATOM   2878  HD3 LYS A 186      33.064  22.047  20.274  1.00  0.00           H
ATOM   2879  HE2 LYS A 186      33.498  22.759  22.261  1.00  0.00           H
ATOM   2880  HE3 LYS A 186      31.932  22.930  22.472  1.00  0.00           H
ATOM   2881  HZ1 LYS A 186      32.820  21.648  24.128  1.00  0.00           H
ATOM   2882  HZ2 LYS A 186      31.896  20.832  23.368  1.00  0.00           H
ATOM   2883  HZ3 LYS A 186      33.324  20.679  23.177  1.00  0.00           H
ATOM   2884  N   PRO A 187      27.318  19.718  17.977  1.00  0.00           N
ATOM   2885  CA  PRO A 187      26.842  18.637  17.097  1.00  0.00           C
ATOM   2886  C   PRO A 187      27.640  18.473  15.819  1.00  0.00           C
ATOM   2887  O   PRO A 187      27.780  17.346  15.337  1.00  0.00           O
ATOM   2888  CB  PRO A 187      25.383  19.037  16.792  1.00  0.00           C
ATOM   2889  CG  PRO A 187      25.206  20.443  17.337  1.00  0.00           C
ATOM   2890  CD  PRO A 187      26.220  20.583  18.440  1.00  0.00           C
ATOM   2891  HA  PRO A 187      26.857  17.802  17.591  1.00  0.00           H
ATOM   2892  HB2 PRO A 187      25.235  19.020  15.833  1.00  0.00           H
ATOM   2893  HB3 PRO A 187      24.778  18.420  17.232  1.00  0.00           H
ATOM   2894  HG2 PRO A 187      25.372  21.090  16.634  1.00  0.00           H
ATOM   2895  HG3 PRO A 187      24.306  20.550  17.681  1.00  0.00           H
ATOM   2896  HD2 PRO A 187      26.514  21.503  18.527  1.00  0.00           H
ATOM   2897  HD3 PRO A 187      25.861  20.268  19.284  1.00  0.00           H
ATOM   2898  N   GLN A 188      28.176  19.554  15.253  1.00  0.00           N
ATOM   2899  CA  GLN A 188      28.881  19.441  13.978  1.00  0.00           C
ATOM   2900  C   GLN A 188      30.175  18.646  14.098  1.00  0.00           C
ATOM   2901  O   GLN A 188      30.656  18.122  13.091  1.00  0.00           O
ATOM   2902  CB  GLN A 188      29.184  20.825  13.408  1.00  0.00           C
ATOM   2903  CG  GLN A 188      27.976  21.525  12.805  1.00  0.00           C
ATOM   2904  CD  GLN A 188      27.490  20.888  11.498  1.00  0.00           C
ATOM   2905  OE1 GLN A 188      27.673  19.691  11.266  1.00  0.00           O
ATOM   2906  NE2 GLN A 188      26.865  21.693  10.645  1.00  0.00           N
ATOM   2907  H   GLN A 188      28.145  20.348  15.581  1.00  0.00           H
ATOM   2908  HA  GLN A 188      28.299  18.982  13.352  1.00  0.00           H
ATOM   2909  HB2 GLN A 188      29.526  21.387  14.121  1.00  0.00           H
ATOM   2910  HB3 GLN A 188      29.851  20.734  12.709  1.00  0.00           H
ATOM   2911  HG2 GLN A 188      27.245  21.491  13.442  1.00  0.00           H
ATOM   2912  HG3 GLN A 188      28.210  22.447  12.617  1.00  0.00           H
ATOM   2913 HE21 GLN A 188      26.752  22.523  10.841  1.00  0.00           H
ATOM   2914 HE22 GLN A 188      26.573  21.384   9.897  1.00  0.00           H
ATOM   2915  N   ASP A 189      30.746  18.541  15.298  1.00  0.00           N
ATOM   2916  CA  ASP A 189      31.960  17.761  15.494  1.00  0.00           C
ATOM   2917  C   ASP A 189      31.680  16.278  15.703  1.00  0.00           C
ATOM   2918  O   ASP A 189      32.628  15.506  15.910  1.00  0.00           O
ATOM   2919  CB  ASP A 189      32.756  18.311  16.690  1.00  0.00           C
ATOM   2920  CG  ASP A 189      33.205  19.752  16.488  1.00  0.00           C
ATOM   2921  OD1 ASP A 189      33.207  20.229  15.330  1.00  0.00           O
ATOM   2922  OD2 ASP A 189      33.557  20.409  17.488  1.00  0.00           O
ATOM   2923  H   ASP A 189      30.446  18.913  16.013  1.00  0.00           H
ATOM   2924  HA  ASP A 189      32.516  17.851  14.704  1.00  0.00           H
ATOM   2925  HB2 ASP A 189      32.197  18.279  17.482  1.00  0.00           H
ATOM   2926  HB3 ASP A 189      33.547  17.765  16.820  1.00  0.00           H
ATOM   2927  N   PHE A 190      30.419  15.875  15.667  1.00  0.00           N
ATOM   2928  CA  PHE A 190      30.037  14.475  15.867  1.00  0.00           C
ATOM   2929  C   PHE A 190      30.778  13.596  14.870  1.00  0.00           C
ATOM   2930  O   PHE A 190      30.596  13.771  13.653  1.00  0.00           O
ATOM   2931  CB  PHE A 190      28.513  14.358  15.702  1.00  0.00           C
ATOM   2932  CG  PHE A 190      27.921  13.097  16.272  1.00  0.00           C
ATOM   2933  CD1 PHE A 190      28.283  12.645  17.528  1.00  0.00           C
ATOM   2934  CD2 PHE A 190      26.994  12.364  15.543  1.00  0.00           C
ATOM   2935  CE1 PHE A 190      27.735  11.481  18.044  1.00  0.00           C
ATOM   2936  CE2 PHE A 190      26.449  11.208  16.054  1.00  0.00           C
ATOM   2937  CZ  PHE A 190      26.820  10.765  17.308  1.00  0.00           C
ATOM   2938  H   PHE A 190      29.750  16.397  15.527  1.00  0.00           H
ATOM   2939  HA  PHE A 190      30.273  14.168  16.756  1.00  0.00           H
ATOM   2940  HB2 PHE A 190      28.095  15.108  16.152  1.00  0.00           H
ATOM   2941  HB3 PHE A 190      28.302  14.379  14.755  1.00  0.00           H
ATOM   2942  HD1 PHE A 190      28.900  13.126  18.031  1.00  0.00           H
ATOM   2943  HD2 PHE A 190      26.737  12.659  14.699  1.00  0.00           H
ATOM   2944  HE1 PHE A 190      27.986  11.185  18.889  1.00  0.00           H
ATOM   2945  HE2 PHE A 190      25.831  10.725  15.555  1.00  0.00           H
ATOM   2946  HZ  PHE A 190      26.452   9.984  17.655  1.00  0.00           H
ATOM   2947  N   PRO A 191      31.650  12.693  15.321  1.00  0.00           N
ATOM   2948  CA  PRO A 191      32.462  11.916  14.372  1.00  0.00           C
ATOM   2949  C   PRO A 191      31.608  11.143  13.377  1.00  0.00           C
ATOM   2950  O   PRO A 191      30.466  10.762  13.653  1.00  0.00           O
ATOM   2951  CB  PRO A 191      33.268  10.970  15.276  1.00  0.00           C
ATOM   2952  CG  PRO A 191      33.396  11.711  16.568  1.00  0.00           C
ATOM   2953  CD  PRO A 191      32.101  12.504  16.718  1.00  0.00           C
ATOM   2954  HA  PRO A 191      33.062  12.504  13.887  1.00  0.00           H
ATOM   2955  HB2 PRO A 191      32.788  10.136  15.397  1.00  0.00           H
ATOM   2956  HB3 PRO A 191      34.139  10.798  14.884  1.00  0.00           H
ATOM   2957  HG2 PRO A 191      33.501  11.082  17.298  1.00  0.00           H
ATOM   2958  HG3 PRO A 191      34.162  12.306  16.531  1.00  0.00           H
ATOM   2959  HD2 PRO A 191      31.445  12.001  17.226  1.00  0.00           H
ATOM   2960  HD3 PRO A 191      32.267  13.359  17.145  1.00  0.00           H
ATOM   2961  N   ALA A 192      32.193  10.908  12.207  1.00  0.00           N
ATOM   2962  CA  ALA A 192      31.452  10.311  11.111  1.00  0.00           C
ATOM   2963  C   ALA A 192      31.091   8.867  11.424  1.00  0.00           C
ATOM   2964  O   ALA A 192      31.958   8.057  11.774  1.00  0.00           O
ATOM   2965  CB  ALA A 192      32.272  10.382   9.822  1.00  0.00           C
ATOM   2966  H   ALA A 192      33.014  11.086  12.026  1.00  0.00           H
ATOM   2967  HA  ALA A 192      30.628  10.805  10.980  1.00  0.00           H
ATOM   2968  HB1 ALA A 192      31.763   9.978   9.102  1.00  0.00           H
ATOM   2969  HB2 ALA A 192      32.457  11.311   9.616  1.00  0.00           H
ATOM   2970  HB3 ALA A 192      33.104   9.900   9.950  1.00  0.00           H
ATOM   2971  N   MET A 193      29.791   8.564  11.319  1.00  0.00           N
ATOM   2972  C   MET A 193      29.670   6.581  12.794  1.00  0.00           C
ATOM   2973  O   MET A 193      29.808   5.360  12.900  1.00  0.00           O
ATOM   2974  CA  MET A 193      29.263   7.211  11.469  1.00  0.00           C
ATOM   2975  CB  MET A 193      29.698   6.329  10.301  1.00  0.00           C
ATOM   2976  CG  MET A 193      29.172   6.797   8.935  1.00  0.00           C
ATOM   2977  SD  MET A 193      27.365   6.966   8.882  1.00  0.00           S
ATOM   2978  CE  MET A 193      26.887   5.246   9.056  1.00  0.00           C
ATOM   2979  H   MET A 193      29.179   9.146  11.156  1.00  0.00           H
ATOM   2980  HA  MET A 193      28.295   7.266  11.461  1.00  0.00           H
ATOM   2981  HB2 MET A 193      30.667   6.325  10.259  1.00  0.00           H
ATOM   2982  HB3 MET A 193      29.369   5.429  10.452  1.00  0.00           H
ATOM   2983  HG2 MET A 193      29.558   7.662   8.729  1.00  0.00           H
ATOM   2984  HG3 MET A 193      29.430   6.149   8.261  1.00  0.00           H
ATOM   2985  HE1 MET A 193      25.922   5.177   8.984  1.00  0.00           H
ATOM   2986  HE2 MET A 193      27.309   4.728   8.353  1.00  0.00           H
ATOM   2987  HE3 MET A 193      27.177   4.924   9.924  1.00  0.00           H
ATOM   2988  N   ILE A 194      29.847   7.400  13.829  1.00  0.00           N
ATOM   2989  CA  ILE A 194      30.105   6.830  15.141  1.00  0.00           C
ATOM   2990  C   ILE A 194      28.821   6.324  15.799  1.00  0.00           C
ATOM   2991  O   ILE A 194      28.881   5.454  16.679  1.00  0.00           O
ATOM   2992  CB  ILE A 194      30.794   7.851  16.059  1.00  0.00           C
ATOM   2993  CG1 ILE A 194      31.359   7.140  17.293  1.00  0.00           C
ATOM   2994  CG2 ILE A 194      29.819   8.951  16.474  1.00  0.00           C
ATOM   2995  CD1 ILE A 194      32.386   7.953  18.055  1.00  0.00           C
ATOM   2996  H   ILE A 194      29.822   8.259  13.796  1.00  0.00           H
ATOM   2997  HA  ILE A 194      30.705   6.077  15.027  1.00  0.00           H
ATOM   2998  HB  ILE A 194      31.524   8.263  15.570  1.00  0.00           H
ATOM   2999 HG12 ILE A 194      30.629   6.944  17.900  1.00  0.00           H
ATOM   3000 HG13 ILE A 194      31.786   6.317  17.010  1.00  0.00           H
ATOM   3001 HG21 ILE A 194      30.322   9.708  16.812  1.00  0.00           H
ATOM   3002 HG22 ILE A 194      29.297   9.218  15.701  1.00  0.00           H
ATOM   3003 HG23 ILE A 194      29.232   8.607  17.166  1.00  0.00           H
ATOM   3004 HD11 ILE A 194      32.696   7.437  18.816  1.00  0.00           H
ATOM   3005 HD12 ILE A 194      33.130   8.153  17.467  1.00  0.00           H
ATOM   3006 HD13 ILE A 194      31.974   8.777  18.360  1.00  0.00           H
ATOM   3007  N   TRP A 195      27.655   6.835  15.388  1.00  0.00           N
ATOM   3008  CA  TRP A 195      26.413   6.462  16.059  1.00  0.00           C
ATOM   3009  C   TRP A 195      26.214   4.951  16.094  1.00  0.00           C
ATOM   3010  O   TRP A 195      25.629   4.419  17.048  1.00  0.00           O
ATOM   3011  CB  TRP A 195      25.227   7.140  15.371  1.00  0.00           C
ATOM   3012  CG  TRP A 195      24.908   6.608  14.011  1.00  0.00           C
ATOM   3013  CD1 TRP A 195      25.283   7.141  12.820  1.00  0.00           C
ATOM   3014  CD2 TRP A 195      24.138   5.438  13.702  1.00  0.00           C
ATOM   3015  NE1 TRP A 195      24.799   6.377  11.782  1.00  0.00           N
ATOM   3016  CE2 TRP A 195      24.092   5.326  12.300  1.00  0.00           C
ATOM   3017  CE3 TRP A 195      23.474   4.480  14.476  1.00  0.00           C
ATOM   3018  CZ2 TRP A 195      23.420   4.295  11.655  1.00  0.00           C
ATOM   3019  CZ3 TRP A 195      22.805   3.454  13.830  1.00  0.00           C
ATOM   3020  CH2 TRP A 195      22.783   3.372  12.434  1.00  0.00           C
ATOM   3021  H   TRP A 195      27.560   7.387  14.736  1.00  0.00           H
ATOM   3022  HA  TRP A 195      26.451   6.773  16.977  1.00  0.00           H
ATOM   3023  HB2 TRP A 195      24.439   7.020  15.924  1.00  0.00           H
ATOM   3024  HB3 TRP A 195      25.425   8.085  15.276  1.00  0.00           H
ATOM   3025  HD1 TRP A 195      25.793   7.912  12.720  1.00  0.00           H
ATOM   3026  HE1 TRP A 195      24.921   6.534  10.946  1.00  0.00           H
ATOM   3027  HE3 TRP A 195      23.482   4.532  15.404  1.00  0.00           H
ATOM   3028  HZ2 TRP A 195      23.405   4.236  10.727  1.00  0.00           H
ATOM   3029  HZ3 TRP A 195      22.363   2.809  14.333  1.00  0.00           H
ATOM   3030  HH2 TRP A 195      22.324   2.673  12.028  1.00  0.00           H
ATOM   3031  N   GLY A 196      26.684   4.248  15.067  1.00  0.00           N
ATOM   3032  CA  GLY A 196      26.516   2.808  15.026  1.00  0.00           C
ATOM   3033  C   GLY A 196      27.202   2.092  16.166  1.00  0.00           C
ATOM   3034  O   GLY A 196      26.735   1.041  16.608  1.00  0.00           O
ATOM   3035  H   GLY A 196      27.097   4.580  14.390  1.00  0.00           H
ATOM   3036  HA2 GLY A 196      25.570   2.598  15.064  1.00  0.00           H
ATOM   3037  HA3 GLY A 196      26.882   2.470  14.194  1.00  0.00           H
ATOM   3038  N   THR A 197      28.309   2.649  16.671  1.00  0.00           N
ATOM   3039  CA  THR A 197      28.996   2.011  17.787  1.00  0.00           C
ATOM   3040  C   THR A 197      28.155   1.997  19.057  1.00  0.00           C
ATOM   3041  O   THR A 197      28.517   1.297  20.010  1.00  0.00           O
ATOM   3042  CB  THR A 197      30.338   2.699  18.074  1.00  0.00           C
ATOM   3043  OG1 THR A 197      30.116   4.036  18.552  1.00  0.00           O
ATOM   3044  CG2 THR A 197      31.201   2.724  16.819  1.00  0.00           C
ATOM   3045  H   THR A 197      28.670   3.377  16.389  1.00  0.00           H
ATOM   3046  HA  THR A 197      29.188   1.095  17.532  1.00  0.00           H
ATOM   3047  HB  THR A 197      30.816   2.205  18.758  1.00  0.00           H
ATOM   3048  HG1 THR A 197      29.708   4.485  17.971  1.00  0.00           H
ATOM   3049 HG21 THR A 197      32.076   3.090  17.025  1.00  0.00           H
ATOM   3050 HG22 THR A 197      31.310   1.824  16.473  1.00  0.00           H
ATOM   3051 HG23 THR A 197      30.782   3.274  16.139  1.00  0.00           H
ATOM   3052  N   ASN A 198      27.042   2.737  19.101  1.00  0.00           N
ATOM   3053  CA  ASN A 198      26.170   2.662  20.273  1.00  0.00           C
ATOM   3054  C   ASN A 198      25.712   1.233  20.533  1.00  0.00           C
ATOM   3055  O   ASN A 198      25.412   0.879  21.675  1.00  0.00           O
ATOM   3056  CB  ASN A 198      24.964   3.590  20.102  1.00  0.00           C
ATOM   3057  CG  ASN A 198      25.251   5.009  20.565  1.00  0.00           C
ATOM   3058  OD1 ASN A 198      25.821   5.217  21.639  1.00  0.00           O
ATOM   3059  ND2 ASN A 198      24.867   5.996  19.755  1.00  0.00           N
ATOM   3060  H   ASN A 198      26.778   3.273  18.483  1.00  0.00           H
ATOM   3061  HA  ASN A 198      26.665   2.967  21.049  1.00  0.00           H
ATOM   3062  HB2 ASN A 198      24.719   3.623  19.164  1.00  0.00           H
ATOM   3063  HB3 ASN A 198      24.223   3.247  20.627  1.00  0.00           H
ATOM   3064 HD21 ASN A 198      25.010   6.815  19.977  1.00  0.00           H
ATOM   3065 HD22 ASN A 198      24.478   5.815  19.010  1.00  0.00           H
ATOM   3066  N   TYR A 199      25.670   0.394  19.496  1.00  0.00           N
ATOM   3067  CA  TYR A 199      25.322  -1.011  19.686  1.00  0.00           C
ATOM   3068  C   TYR A 199      26.293  -1.729  20.617  1.00  0.00           C
ATOM   3069  O   TYR A 199      25.952  -2.787  21.158  1.00  0.00           O
ATOM   3070  CB  TYR A 199      25.298  -1.752  18.341  1.00  0.00           C
ATOM   3071  CG  TYR A 199      24.079  -1.486  17.485  1.00  0.00           C
ATOM   3072  CD1 TYR A 199      22.802  -1.806  17.935  1.00  0.00           C
ATOM   3073  CD2 TYR A 199      24.200  -0.914  16.232  1.00  0.00           C
ATOM   3074  CE1 TYR A 199      21.694  -1.566  17.164  1.00  0.00           C
ATOM   3075  CE2 TYR A 199      23.092  -0.666  15.454  1.00  0.00           C
ATOM   3076  CZ  TYR A 199      21.841  -0.998  15.924  1.00  0.00           C
ATOM   3077  OH  TYR A 199      20.728  -0.749  15.155  1.00  0.00           O
ATOM   3078  H   TYR A 199      25.838   0.612  18.682  1.00  0.00           H
ATOM   3079  HA  TYR A 199      24.433  -1.044  20.073  1.00  0.00           H
ATOM   3080  HB2 TYR A 199      26.077  -1.484  17.829  1.00  0.00           H
ATOM   3081  HB3 TYR A 199      25.328  -2.706  18.515  1.00  0.00           H
ATOM   3082  HD1 TYR A 199      22.698  -2.191  18.775  1.00  0.00           H
ATOM   3083  HD2 TYR A 199      25.044  -0.693  15.909  1.00  0.00           H
ATOM   3084  HE1 TYR A 199      20.848  -1.787  17.480  1.00  0.00           H
ATOM   3085  HE2 TYR A 199      23.188  -0.277  14.614  1.00  0.00           H
ATOM   3086  HH  TYR A 199      20.033  -0.830  15.621  1.00  0.00           H
ATOM   3087  N   THR A 200      27.510  -1.205  20.786  1.00  0.00           N
ATOM   3088  CA  THR A 200      28.526  -1.834  21.622  1.00  0.00           C
ATOM   3089  C   THR A 200      28.877  -0.970  22.831  1.00  0.00           C
ATOM   3090  O   THR A 200      29.993  -1.038  23.350  1.00  0.00           O
ATOM   3091  CB  THR A 200      29.781  -2.156  20.806  1.00  0.00           C
ATOM   3092  OG1 THR A 200      30.236  -0.991  20.108  1.00  0.00           O
ATOM   3093  CG2 THR A 200      29.493  -3.255  19.794  1.00  0.00           C
ATOM   3094  H   THR A 200      27.771  -0.472  20.419  1.00  0.00           H
ATOM   3095  HA  THR A 200      28.171  -2.675  21.953  1.00  0.00           H
ATOM   3096  HB  THR A 200      30.477  -2.458  21.410  1.00  0.00           H
ATOM   3097  HG1 THR A 200      30.429  -0.384  20.657  1.00  0.00           H
ATOM   3098 HG21 THR A 200      30.225  -3.323  19.161  1.00  0.00           H
ATOM   3099 HG22 THR A 200      29.391  -4.106  20.249  1.00  0.00           H
ATOM   3100 HG23 THR A 200      28.676  -3.056  19.311  1.00  0.00           H
ATOM   3101  N   HIS A 201      27.931  -0.154  23.281  1.00  0.00           N
ATOM   3102  CA  HIS A 201      28.020   0.600  24.521  1.00  0.00           C
ATOM   3103  C   HIS A 201      26.903   0.144  25.457  1.00  0.00           C
ATOM   3104  O   HIS A 201      25.934  -0.496  25.044  1.00  0.00           O
ATOM   3105  CB  HIS A 201      27.936   2.108  24.263  1.00  0.00           C
ATOM   3106  CG  HIS A 201      29.212   2.708  23.757  1.00  0.00           C
ATOM   3107  ND1 HIS A 201      30.095   3.383  24.573  1.00  0.00           N
ATOM   3108  CD2 HIS A 201      29.753   2.737  22.516  1.00  0.00           C
ATOM   3109  CE1 HIS A 201      31.123   3.807  23.857  1.00  0.00           C
ATOM   3110  NE2 HIS A 201      30.942   3.424  22.606  1.00  0.00           N
ATOM   3111  H   HIS A 201      27.192  -0.015  22.863  1.00  0.00           H
ATOM   3112  HA  HIS A 201      28.872   0.429  24.951  1.00  0.00           H
ATOM   3113  HB2 HIS A 201      27.248   2.273  23.600  1.00  0.00           H
ATOM   3114  HB3 HIS A 201      27.709   2.554  25.094  1.00  0.00           H
ATOM   3115  HD1 HIS A 201      29.994   3.508  25.418  1.00  0.00           H
ATOM   3116  HD2 HIS A 201      29.389   2.363  21.746  1.00  0.00           H
ATOM   3117  HE1 HIS A 201      31.848   4.292  24.179  1.00  0.00           H
ATOM   3118  N   LEU A 202      27.036   0.510  26.732  1.00  0.00           N
ATOM   3119  CA  LEU A 202      26.341  -0.214  27.793  1.00  0.00           C
ATOM   3120  C   LEU A 202      24.823  -0.194  27.625  1.00  0.00           C
ATOM   3121  O   LEU A 202      24.158  -1.208  27.872  1.00  0.00           O
ATOM   3122  CB  LEU A 202      26.731   0.369  29.152  1.00  0.00           C
ATOM   3123  CG  LEU A 202      26.012  -0.252  30.352  1.00  0.00           C
ATOM   3124  CD1 LEU A 202      26.236  -1.757  30.383  1.00  0.00           C
ATOM   3125  CD2 LEU A 202      26.456   0.399  31.661  1.00  0.00           C
ATOM   3126  H   LEU A 202      27.519   1.168  27.006  1.00  0.00           H
ATOM   3127  HA  LEU A 202      26.619  -1.142  27.753  1.00  0.00           H
ATOM   3128  HB2 LEU A 202      27.683   0.234  29.281  1.00  0.00           H
ATOM   3129  HB3 LEU A 202      26.528   1.317  29.148  1.00  0.00           H
ATOM   3130  HG  LEU A 202      25.060  -0.092  30.263  1.00  0.00           H
ATOM   3131 HD11 LEU A 202      25.914  -2.107  31.229  1.00  0.00           H
ATOM   3132 HD12 LEU A 202      25.748  -2.164  29.650  1.00  0.00           H
ATOM   3133 HD13 LEU A 202      27.184  -1.937  30.290  1.00  0.00           H
ATOM   3134 HD21 LEU A 202      25.941   0.022  32.391  1.00  0.00           H
ATOM   3135 HD22 LEU A 202      27.400   0.223  31.797  1.00  0.00           H
ATOM   3136 HD23 LEU A 202      26.302   1.355  31.607  1.00  0.00           H
ATOM   3137  N   ALA A 203      24.250   0.946  27.228  1.00  0.00           N
ATOM   3138  CA  ALA A 203      22.790   1.051  27.182  1.00  0.00           C
ATOM   3139  C   ALA A 203      22.189   0.054  26.191  1.00  0.00           C
ATOM   3140  O   ALA A 203      21.249  -0.683  26.525  1.00  0.00           O
ATOM   3141  CB  ALA A 203      22.370   2.483  26.832  1.00  0.00           C
ATOM   3142  H   ALA A 203      24.673   1.655  26.987  1.00  0.00           H
ATOM   3143  HA  ALA A 203      22.442   0.843  28.063  1.00  0.00           H
ATOM   3144  HB1 ALA A 203      21.402   2.541  26.849  1.00  0.00           H
ATOM   3145  HB2 ALA A 203      22.750   3.092  27.484  1.00  0.00           H
ATOM   3146  HB3 ALA A 203      22.698   2.701  25.946  1.00  0.00           H
ATOM   3147  N   ASN A 204      22.710   0.029  24.958  1.00  0.00           N
ATOM   3148  CA  ASN A 204      22.227  -0.930  23.967  1.00  0.00           C
ATOM   3149  C   ASN A 204      22.608  -2.354  24.360  1.00  0.00           C
ATOM   3150  O   ASN A 204      21.839  -3.298  24.144  1.00  0.00           O
ATOM   3151  CB  ASN A 204      22.799  -0.598  22.580  1.00  0.00           C
ATOM   3152  CG  ASN A 204      21.932   0.370  21.796  1.00  0.00           C
ATOM   3153  OD1 ASN A 204      21.146  -0.039  20.949  1.00  0.00           O
ATOM   3154  ND2 ASN A 204      22.082   1.662  22.064  1.00  0.00           N
ATOM   3155  H   ASN A 204      23.334   0.549  24.677  1.00  0.00           H
ATOM   3156  HA  ASN A 204      21.260  -0.866  23.918  1.00  0.00           H
ATOM   3157  HB2 ASN A 204      23.674  -0.195  22.689  1.00  0.00           H
ATOM   3158  HB3 ASN A 204      22.872  -1.417  22.066  1.00  0.00           H
ATOM   3159 HD21 ASN A 204      21.611   2.246  21.643  1.00  0.00           H
ATOM   3160 HD22 ASN A 204      22.650   1.915  22.658  1.00  0.00           H
ATOM   3161  N   GLN A 205      23.810  -2.532  24.915  1.00  0.00           N
ATOM   3162  CA  GLN A 205      24.241  -3.860  25.346  1.00  0.00           C
ATOM   3163  C   GLN A 205      23.276  -4.433  26.373  1.00  0.00           C
ATOM   3164  O   GLN A 205      22.981  -5.636  26.367  1.00  0.00           O
ATOM   3165  CB  GLN A 205      25.663  -3.786  25.903  1.00  0.00           C
ATOM   3166  CG  GLN A 205      26.727  -3.680  24.809  1.00  0.00           C
ATOM   3167  CD  GLN A 205      28.095  -3.283  25.329  1.00  0.00           C
ATOM   3168  OE1 GLN A 205      28.232  -2.336  26.110  1.00  0.00           O
ATOM   3169  NE2 GLN A 205      29.124  -3.998  24.885  1.00  0.00           N
ATOM   3170  H   GLN A 205      24.387  -1.908  25.052  1.00  0.00           H
ATOM   3171  HA  GLN A 205      24.254  -4.461  24.584  1.00  0.00           H
ATOM   3172  HB2 GLN A 205      25.738  -3.003  26.471  1.00  0.00           H
ATOM   3173  HB3 GLN A 205      25.841  -4.588  26.418  1.00  0.00           H
ATOM   3174  HG2 GLN A 205      26.814  -4.542  24.373  1.00  0.00           H
ATOM   3175  HG3 GLN A 205      26.448  -3.010  24.165  1.00  0.00           H
ATOM   3176 HE21 GLN A 205      28.992  -4.645  24.334  1.00  0.00           H
ATOM   3177 HE22 GLN A 205      29.921  -3.813  25.149  1.00  0.00           H
ATOM   3178  N   THR A 206      22.757  -3.582  27.252  1.00  0.00           N
ATOM   3179  CA  THR A 206      21.780  -4.030  28.231  1.00  0.00           C
ATOM   3180  C   THR A 206      20.410  -4.235  27.595  1.00  0.00           C
ATOM   3181  O   THR A 206      19.820  -5.315  27.712  1.00  0.00           O
ATOM   3182  CB  THR A 206      21.681  -3.016  29.374  1.00  0.00           C
ATOM   3183  OG1 THR A 206      22.911  -2.998  30.107  1.00  0.00           O
ATOM   3184  CG2 THR A 206      20.521  -3.365  30.305  1.00  0.00           C
ATOM   3185  H   THR A 206      22.954  -2.746  27.301  1.00  0.00           H
ATOM   3186  HA  THR A 206      22.075  -4.878  28.597  1.00  0.00           H
ATOM   3187  HB  THR A 206      21.515  -2.131  29.012  1.00  0.00           H
ATOM   3188  HG1 THR A 206      23.545  -2.785  29.599  1.00  0.00           H
ATOM   3189 HG21 THR A 206      20.641  -2.927  31.162  1.00  0.00           H
ATOM   3190 HG22 THR A 206      19.683  -3.071  29.915  1.00  0.00           H
ATOM   3191 HG23 THR A 206      20.485  -4.324  30.444  1.00  0.00           H
ATOM   3192  N   ILE A 207      19.892  -3.208  26.917  1.00  0.00           N
ATOM   3193  CA  ILE A 207      18.493  -3.222  26.500  1.00  0.00           C
ATOM   3194  C   ILE A 207      18.235  -4.356  25.516  1.00  0.00           C
ATOM   3195  O   ILE A 207      17.211  -5.046  25.599  1.00  0.00           O
ATOM   3196  CB  ILE A 207      18.101  -1.857  25.899  1.00  0.00           C
ATOM   3197  CG1 ILE A 207      18.065  -0.785  26.982  1.00  0.00           C
ATOM   3198  CG2 ILE A 207      16.753  -1.950  25.195  1.00  0.00           C
ATOM   3199  CD1 ILE A 207      17.992   0.629  26.434  1.00  0.00           C
ATOM   3200  H   ILE A 207      20.326  -2.501  26.689  1.00  0.00           H
ATOM   3201  HA  ILE A 207      17.944  -3.377  27.285  1.00  0.00           H
ATOM   3202  HB  ILE A 207      18.774  -1.611  25.246  1.00  0.00           H
ATOM   3203 HG12 ILE A 207      17.283  -0.928  27.538  1.00  0.00           H
ATOM   3204 HG13 ILE A 207      18.870  -0.854  27.518  1.00  0.00           H
ATOM   3205 HG21 ILE A 207      16.390  -1.057  25.090  1.00  0.00           H
ATOM   3206 HG22 ILE A 207      16.879  -2.360  24.325  1.00  0.00           H
ATOM   3207 HG23 ILE A 207      16.152  -2.490  25.731  1.00  0.00           H
ATOM   3208 HD11 ILE A 207      18.183   1.256  27.149  1.00  0.00           H
ATOM   3209 HD12 ILE A 207      18.646   0.727  25.725  1.00  0.00           H
ATOM   3210 HD13 ILE A 207      17.101   0.787  26.085  1.00  0.00           H
ATOM   3211  N   TRP A 208      19.144  -4.558  24.562  1.00  0.00           N
ATOM   3212  CA  TRP A 208      18.935  -5.613  23.574  1.00  0.00           C
ATOM   3213  C   TRP A 208      19.029  -6.998  24.207  1.00  0.00           C
ATOM   3214  O   TRP A 208      18.322  -7.918  23.787  1.00  0.00           O
ATOM   3215  CB  TRP A 208      19.939  -5.477  22.431  1.00  0.00           C
ATOM   3216  CG  TRP A 208      19.606  -4.366  21.461  1.00  0.00           C
ATOM   3217  CD1 TRP A 208      20.326  -3.228  21.239  1.00  0.00           C
ATOM   3218  CD2 TRP A 208      18.466  -4.293  20.594  1.00  0.00           C
ATOM   3219  NE1 TRP A 208      19.714  -2.453  20.289  1.00  0.00           N
ATOM   3220  CE2 TRP A 208      18.568  -3.085  19.874  1.00  0.00           C
ATOM   3221  CE3 TRP A 208      17.373  -5.132  20.353  1.00  0.00           C
ATOM   3222  CZ2 TRP A 208      17.614  -2.696  18.922  1.00  0.00           C
ATOM   3223  CZ3 TRP A 208      16.428  -4.744  19.413  1.00  0.00           C
ATOM   3224  CH2 TRP A 208      16.556  -3.536  18.712  1.00  0.00           C
ATOM   3225  H   TRP A 208      19.871  -4.109  24.466  1.00  0.00           H
ATOM   3226  HA  TRP A 208      18.046  -5.516  23.197  1.00  0.00           H
ATOM   3227  HB2 TRP A 208      20.815  -5.292  22.805  1.00  0.00           H
ATOM   3228  HB3 TRP A 208      19.960  -6.309  21.933  1.00  0.00           H
ATOM   3229  HD1 TRP A 208      21.120  -3.009  21.671  1.00  0.00           H
ATOM   3230  HE1 TRP A 208      20.000  -1.696  20.000  1.00  0.00           H
ATOM   3231  HE3 TRP A 208      17.281  -5.935  20.813  1.00  0.00           H
ATOM   3232  HZ2 TRP A 208      17.698  -1.898  18.452  1.00  0.00           H
ATOM   3233  HZ3 TRP A 208      15.697  -5.294  19.245  1.00  0.00           H
ATOM   3234  HH2 TRP A 208      15.907  -3.302  18.089  1.00  0.00           H
ATOM   3235  N   THR A 209      19.893  -7.170  25.210  1.00  0.00           N
ATOM   3236  CA  THR A 209      19.907  -8.424  25.959  1.00  0.00           C
ATOM   3237  C   THR A 209      18.558  -8.664  26.632  1.00  0.00           C
ATOM   3238  O   THR A 209      18.032  -9.781  26.604  1.00  0.00           O
ATOM   3239  CB  THR A 209      21.024  -8.410  27.008  1.00  0.00           C
ATOM   3240  OG1 THR A 209      22.273  -8.076  26.391  1.00  0.00           O
ATOM   3241  CG2 THR A 209      21.149  -9.776  27.678  1.00  0.00           C
ATOM   3242  H   THR A 209      20.469  -6.588  25.470  1.00  0.00           H
ATOM   3243  HA  THR A 209      20.085  -9.152  25.344  1.00  0.00           H
ATOM   3244  HB  THR A 209      20.814  -7.750  27.686  1.00  0.00           H
ATOM   3245  HG1 THR A 209      22.233  -7.305  26.058  1.00  0.00           H
ATOM   3246 HG21 THR A 209      21.925  -9.791  28.259  1.00  0.00           H
ATOM   3247 HG22 THR A 209      20.356  -9.959  28.206  1.00  0.00           H
ATOM   3248 HG23 THR A 209      21.246 -10.468  27.005  1.00  0.00           H
ATOM   3249  N   PHE A 210      17.988  -7.622  27.239  1.00  0.00           N
ATOM   3250  CA  PHE A 210      16.646  -7.728  27.796  1.00  0.00           C
ATOM   3251  C   PHE A 210      15.652  -8.131  26.716  1.00  0.00           C
ATOM   3252  O   PHE A 210      14.902  -9.103  26.866  1.00  0.00           O
ATOM   3253  CB  PHE A 210      16.209  -6.392  28.410  1.00  0.00           C
ATOM   3254  CG  PHE A 210      16.855  -6.063  29.729  1.00  0.00           C
ATOM   3255  CD1 PHE A 210      17.550  -7.019  30.450  1.00  0.00           C
ATOM   3256  CD2 PHE A 210      16.752  -4.777  30.251  1.00  0.00           C
ATOM   3257  CE1 PHE A 210      18.139  -6.700  31.660  1.00  0.00           C
ATOM   3258  CE2 PHE A 210      17.334  -4.455  31.460  1.00  0.00           C
ATOM   3259  CZ  PHE A 210      18.030  -5.415  32.166  1.00  0.00           C
ATOM   3260  H   PHE A 210      18.355  -6.851  27.340  1.00  0.00           H
ATOM   3261  HA  PHE A 210      16.659  -8.400  28.496  1.00  0.00           H
ATOM   3262  HB2 PHE A 210      16.432  -5.680  27.790  1.00  0.00           H
ATOM   3263  HB3 PHE A 210      15.250  -6.418  28.554  1.00  0.00           H
ATOM   3264  HD1 PHE A 210      17.621  -7.884  30.117  1.00  0.00           H
ATOM   3265  HD2 PHE A 210      16.285  -4.126  29.779  1.00  0.00           H
ATOM   3266  HE1 PHE A 210      18.608  -7.348  32.133  1.00  0.00           H
ATOM   3267  HE2 PHE A 210      17.258  -3.593  31.799  1.00  0.00           H
ATOM   3268  HZ  PHE A 210      18.425  -5.200  32.980  1.00  0.00           H
ATOM   3269  N   PHE A 211      15.633  -7.378  25.613  1.00  0.00           N
ATOM   3270  CA  PHE A 211      14.588  -7.535  24.606  1.00  0.00           C
ATOM   3271  C   PHE A 211      14.522  -8.966  24.083  1.00  0.00           C
ATOM   3272  O   PHE A 211      13.442  -9.572  24.030  1.00  0.00           O
ATOM   3273  CB  PHE A 211      14.840  -6.548  23.462  1.00  0.00           C
ATOM   3274  CG  PHE A 211      13.762  -6.525  22.421  1.00  0.00           C
ATOM   3275  CD1 PHE A 211      12.592  -5.818  22.636  1.00  0.00           C
ATOM   3276  CD2 PHE A 211      13.928  -7.195  21.226  1.00  0.00           C
ATOM   3277  CE1 PHE A 211      11.604  -5.785  21.678  1.00  0.00           C
ATOM   3278  CE2 PHE A 211      12.956  -7.163  20.267  1.00  0.00           C
ATOM   3279  CZ  PHE A 211      11.784  -6.460  20.491  1.00  0.00           C
ATOM   3280  H   PHE A 211      16.213  -6.771  25.427  1.00  0.00           H
ATOM   3281  HA  PHE A 211      13.727  -7.334  25.007  1.00  0.00           H
ATOM   3282  HB2 PHE A 211      14.911  -5.655  23.833  1.00  0.00           H
ATOM   3283  HB3 PHE A 211      15.670  -6.790  23.021  1.00  0.00           H
ATOM   3284  HD1 PHE A 211      12.471  -5.361  23.437  1.00  0.00           H
ATOM   3285  HD2 PHE A 211      14.710  -7.674  21.072  1.00  0.00           H
ATOM   3286  HE1 PHE A 211      10.819  -5.310  21.831  1.00  0.00           H
ATOM   3287  HE2 PHE A 211      13.082  -7.613  19.463  1.00  0.00           H
ATOM   3288  HZ  PHE A 211      11.120  -6.444  19.841  1.00  0.00           H
ATOM   3289  N   PHE A 212      15.673  -9.528  23.695  1.00  0.00           N
ATOM   3290  CA  PHE A 212      15.672 -10.829  23.045  1.00  0.00           C
ATOM   3291  C   PHE A 212      15.862 -11.988  24.006  1.00  0.00           C
ATOM   3292  O   PHE A 212      15.586 -13.129  23.628  1.00  0.00           O
ATOM   3293  CB  PHE A 212      16.770 -10.887  21.971  1.00  0.00           C
ATOM   3294  CG  PHE A 212      16.407 -10.176  20.698  1.00  0.00           C
ATOM   3295  CD1 PHE A 212      15.409 -10.681  19.865  1.00  0.00           C
ATOM   3296  CD2 PHE A 212      17.038  -8.994  20.345  1.00  0.00           C
ATOM   3297  CE1 PHE A 212      15.058 -10.023  18.701  1.00  0.00           C
ATOM   3298  CE2 PHE A 212      16.693  -8.335  19.180  1.00  0.00           C
ATOM   3299  CZ  PHE A 212      15.696  -8.853  18.357  1.00  0.00           C
ATOM   3300  H   PHE A 212      16.451  -9.176  23.798  1.00  0.00           H
ATOM   3301  HA  PHE A 212      14.814 -10.948  22.608  1.00  0.00           H
ATOM   3302  HB2 PHE A 212      17.573 -10.472  22.324  1.00  0.00           H
ATOM   3303  HB3 PHE A 212      16.945 -11.815  21.753  1.00  0.00           H
ATOM   3304  HD1 PHE A 212      14.974 -11.469  20.096  1.00  0.00           H
ATOM   3305  HD2 PHE A 212      17.700  -8.642  20.896  1.00  0.00           H
ATOM   3306  HE1 PHE A 212      14.392 -10.371  18.151  1.00  0.00           H
ATOM   3307  HE2 PHE A 212      17.126  -7.546  18.945  1.00  0.00           H
ATOM   3308  HZ  PHE A 212      15.462  -8.408  17.575  1.00  0.00           H
ATOM   3309  N   ALA A 213      16.313 -11.731  25.233  1.00  0.00           N
ATOM   3310  CA  ALA A 213      16.725 -12.828  26.104  1.00  0.00           C
ATOM   3311  C   ALA A 213      16.668 -12.461  27.580  1.00  0.00           C
ATOM   3312  O   ALA A 213      17.435 -12.994  28.385  1.00  0.00           O
ATOM   3313  CB  ALA A 213      18.148 -13.275  25.739  1.00  0.00           C
ATOM   3314  H   ALA A 213      16.389 -10.946  25.577  1.00  0.00           H
ATOM   3315  HA  ALA A 213      16.104 -13.561  25.969  1.00  0.00           H
ATOM   3316  HB1 ALA A 213      18.406 -14.010  26.318  1.00  0.00           H
ATOM   3317  HB2 ALA A 213      18.162 -13.563  24.813  1.00  0.00           H
ATOM   3318  HB3 ALA A 213      18.755 -12.529  25.862  1.00  0.00           H
ATOM   3319  N   GLY A 214      15.755 -11.565  27.944  1.00  0.00           N
ATOM   3320  CA  GLY A 214      15.627 -11.190  29.340  1.00  0.00           C
ATOM   3321  C   GLY A 214      15.368 -12.376  30.247  1.00  0.00           C
ATOM   3322  O   GLY A 214      15.891 -12.440  31.363  1.00  0.00           O
ATOM   3323  H   GLY A 214      15.210 -11.168  27.411  1.00  0.00           H
ATOM   3324  HA2 GLY A 214      16.445 -10.758  29.631  1.00  0.00           H
ATOM   3325  HA3 GLY A 214      14.889 -10.567  29.437  1.00  0.00           H
ATOM   3326  N   LYS A 215      14.552 -13.329  29.783  1.00  0.00           N
ATOM   3327  CA  LYS A 215      14.221 -14.490  30.597  1.00  0.00           C
ATOM   3328  C   LYS A 215      15.430 -15.376  30.860  1.00  0.00           C
ATOM   3329  O   LYS A 215      15.426 -16.133  31.839  1.00  0.00           O
ATOM   3330  CB  LYS A 215      13.127 -15.316  29.919  1.00  0.00           C
ATOM   3331  CG  LYS A 215      11.741 -14.698  30.003  1.00  0.00           C
ATOM   3332  CD  LYS A 215      10.973 -14.848  28.695  1.00  0.00           C
ATOM   3333  CE  LYS A 215      10.075 -16.081  28.710  1.00  0.00           C
ATOM   3334  NZ  LYS A 215       9.334 -16.250  27.422  1.00  0.00           N
ATOM   3335  H   LYS A 215      14.183 -13.323  29.006  1.00  0.00           H
ATOM   3336  HA  LYS A 215      13.880 -14.177  31.450  1.00  0.00           H
ATOM   3337  HB2 LYS A 215      13.350 -15.414  28.980  1.00  0.00           H
ATOM   3338  HB3 LYS A 215      13.088 -16.187  30.344  1.00  0.00           H
ATOM   3339  HG2 LYS A 215      11.236 -15.140  30.704  1.00  0.00           H
ATOM   3340  HG3 LYS A 215      11.823 -13.752  30.200  1.00  0.00           H
ATOM   3341  HD2 LYS A 215      10.414 -14.067  28.560  1.00  0.00           H
ATOM   3342  HD3 LYS A 215      11.601 -14.938  27.962  1.00  0.00           H
ATOM   3343  HE2 LYS A 215      10.620 -16.870  28.853  1.00  0.00           H
ATOM   3344  HE3 LYS A 215       9.425 -15.993  29.425  1.00  0.00           H
ATOM   3345  HZ1 LYS A 215       8.814 -16.971  27.463  1.00  0.00           H
ATOM   3346  HZ2 LYS A 215       8.827 -15.536  27.266  1.00  0.00           H
ATOM   3347  HZ3 LYS A 215       9.910 -16.348  26.750  1.00  0.00           H
ATOM   3348  N   THR A 216      16.460 -15.301  30.015  1.00  0.00           N
ATOM   3349  CA  THR A 216      17.619 -16.173  30.145  1.00  0.00           C
ATOM   3350  C   THR A 216      18.734 -15.542  30.974  1.00  0.00           C
ATOM   3351  O   THR A 216      19.275 -16.187  31.878  1.00  0.00           O
ATOM   3352  CB  THR A 216      18.151 -16.541  28.759  1.00  0.00           C
ATOM   3353  OG1 THR A 216      17.095 -17.105  27.973  1.00  0.00           O
ATOM   3354  CG2 THR A 216      19.290 -17.551  28.862  1.00  0.00           C
ATOM   3355  H   THR A 216      16.508 -14.750  29.357  1.00  0.00           H
ATOM   3356  HA  THR A 216      17.338 -16.986  30.594  1.00  0.00           H
ATOM   3357  HB  THR A 216      18.491 -15.742  28.326  1.00  0.00           H
ATOM   3358  HG1 THR A 216      16.486 -16.537  27.861  1.00  0.00           H
ATOM   3359 HG21 THR A 216      19.573 -17.823  27.975  1.00  0.00           H
ATOM   3360 HG22 THR A 216      20.044 -17.154  29.325  1.00  0.00           H
ATOM   3361 HG23 THR A 216      18.996 -18.334  29.353  1.00  0.00           H
ATOM   3362  N   TYR A 217      19.082 -14.286  30.689  1.00  0.00           N
ATOM   3363  CA  TYR A 217      20.215 -13.638  31.329  1.00  0.00           C
ATOM   3364  C   TYR A 217      19.829 -12.590  32.358  1.00  0.00           C
ATOM   3365  O   TYR A 217      20.711 -12.097  33.069  1.00  0.00           O
ATOM   3366  CB  TYR A 217      21.112 -12.995  30.262  1.00  0.00           C
ATOM   3367  CG  TYR A 217      21.602 -13.999  29.248  1.00  0.00           C
ATOM   3368  CD1 TYR A 217      22.524 -14.970  29.606  1.00  0.00           C
ATOM   3369  CD2 TYR A 217      21.133 -13.986  27.939  1.00  0.00           C
ATOM   3370  CE1 TYR A 217      22.969 -15.894  28.694  1.00  0.00           C
ATOM   3371  CE2 TYR A 217      21.572 -14.914  27.015  1.00  0.00           C
ATOM   3372  CZ  TYR A 217      22.487 -15.867  27.401  1.00  0.00           C
ATOM   3373  OH  TYR A 217      22.937 -16.802  26.505  1.00  0.00           O
ATOM   3374  H   TYR A 217      18.671 -13.787  30.122  1.00  0.00           H
ATOM   3375  HA  TYR A 217      20.733 -14.313  31.796  1.00  0.00           H
ATOM   3376  HB2 TYR A 217      20.608 -12.313  29.792  1.00  0.00           H
ATOM   3377  HB3 TYR A 217      21.885 -12.599  30.693  1.00  0.00           H
ATOM   3378  HD1 TYR A 217      22.846 -14.996  30.478  1.00  0.00           H
ATOM   3379  HD2 TYR A 217      20.513 -13.342  27.682  1.00  0.00           H
ATOM   3380  HE1 TYR A 217      23.594 -16.535  28.946  1.00  0.00           H
ATOM   3381  HE2 TYR A 217      21.254 -14.894  26.141  1.00  0.00           H
ATOM   3382  HH  TYR A 217      23.487 -17.316  26.878  1.00  0.00           H
ATOM   3383  N   ALA A 218      18.555 -12.243  32.464  1.00  0.00           N
ATOM   3384  CA  ALA A 218      18.107 -11.272  33.457  1.00  0.00           C
ATOM   3385  C   ALA A 218      16.797 -11.739  34.082  1.00  0.00           C
ATOM   3386  O   ALA A 218      15.819 -10.983  34.111  1.00  0.00           O
ATOM   3387  CB  ALA A 218      17.943  -9.889  32.816  1.00  0.00           C
ATOM   3388  H   ALA A 218      17.924 -12.556  31.971  1.00  0.00           H
ATOM   3389  HA  ALA A 218      18.768 -11.199  34.163  1.00  0.00           H
ATOM   3390  HB1 ALA A 218      17.710  -9.247  33.506  1.00  0.00           H
ATOM   3391  HB2 ALA A 218      18.779  -9.635  32.396  1.00  0.00           H
ATOM   3392  HB3 ALA A 218      17.237  -9.931  32.152  1.00  0.00           H
ATOM   3393  N   PRO A 219      16.747 -12.966  34.610  1.00  0.00           N
ATOM   3394  CA  PRO A 219      15.460 -13.514  35.082  1.00  0.00           C
ATOM   3395  C   PRO A 219      14.816 -12.741  36.223  1.00  0.00           C
ATOM   3396  O   PRO A 219      13.623 -12.941  36.485  1.00  0.00           O
ATOM   3397  CB  PRO A 219      15.819 -14.946  35.516  1.00  0.00           C
ATOM   3398  CG  PRO A 219      17.319 -14.942  35.695  1.00  0.00           C
ATOM   3399  CD  PRO A 219      17.842 -13.951  34.695  1.00  0.00           C
ATOM   3400  HA  PRO A 219      14.839 -13.543  34.337  1.00  0.00           H
ATOM   3401  HB2 PRO A 219      15.371 -15.159  36.350  1.00  0.00           H
ATOM   3402  HB3 PRO A 219      15.554 -15.575  34.827  1.00  0.00           H
ATOM   3403  HG2 PRO A 219      17.542 -14.669  36.599  1.00  0.00           H
ATOM   3404  HG3 PRO A 219      17.673 -15.828  35.519  1.00  0.00           H
ATOM   3405  HD2 PRO A 219      18.659 -13.536  35.012  1.00  0.00           H
ATOM   3406  HD3 PRO A 219      17.996 -14.374  33.836  1.00  0.00           H
ATOM   3407  N   LYS A 220      15.549 -11.885  36.918  1.00  0.00           N
ATOM   3408  CA  LYS A 220      15.000 -11.113  38.020  1.00  0.00           C
ATOM   3409  C   LYS A 220      14.457  -9.763  37.581  1.00  0.00           C
ATOM   3410  O   LYS A 220      14.116  -8.934  38.433  1.00  0.00           O
ATOM   3411  CB  LYS A 220      16.063 -10.879  39.099  1.00  0.00           C
ATOM   3412  CG  LYS A 220      16.702 -12.137  39.641  1.00  0.00           C
ATOM   3413  CD  LYS A 220      18.096 -11.859  40.194  1.00  0.00           C
ATOM   3414  CE  LYS A 220      18.747 -13.141  40.706  1.00  0.00           C
ATOM   3415  NZ  LYS A 220      18.543 -14.315  39.781  1.00  0.00           N
ATOM   3416  H   LYS A 220      16.382 -11.732  36.768  1.00  0.00           H
ATOM   3417  HA  LYS A 220      14.277 -11.631  38.407  1.00  0.00           H
ATOM   3418  HB2 LYS A 220      16.769 -10.332  38.722  1.00  0.00           H
ATOM   3419  HB3 LYS A 220      15.648 -10.418  39.845  1.00  0.00           H
ATOM   3420  HG2 LYS A 220      16.154 -12.493  40.358  1.00  0.00           H
ATOM   3421  HG3 LYS A 220      16.781 -12.791  38.929  1.00  0.00           H
ATOM   3422  HD2 LYS A 220      18.654 -11.489  39.493  1.00  0.00           H
ATOM   3423  HD3 LYS A 220      18.031 -11.232  40.932  1.00  0.00           H
ATOM   3424  HE2 LYS A 220      19.702 -12.995  40.797  1.00  0.00           H
ATOM   3425  HE3 LYS A 220      18.362 -13.368  41.567  1.00  0.00           H
ATOM   3426  HZ1 LYS A 220      18.969 -15.029  40.098  1.00  0.00           H
ATOM   3427  HZ2 LYS A 220      17.676 -14.502  39.714  1.00  0.00           H
ATOM   3428  HZ3 LYS A 220      18.862 -14.124  38.973  1.00  0.00           H
ATOM   3429  N   CYS A 221      14.399  -9.504  36.281  1.00  0.00           N
ATOM   3430  CA  CYS A 221      13.888  -8.236  35.768  1.00  0.00           C
ATOM   3431  C   CYS A 221      12.415  -8.444  35.424  1.00  0.00           C
ATOM   3432  O   CYS A 221      12.023  -8.601  34.266  1.00  0.00           O
ATOM   3433  CB  CYS A 221      14.722  -7.766  34.582  1.00  0.00           C
ATOM   3434  SG  CYS A 221      16.452  -7.428  35.063  1.00  0.00           S
ATOM   3435  H   CYS A 221      14.653 -10.052  35.669  1.00  0.00           H
ATOM   3436  HA  CYS A 221      13.943  -7.549  36.450  1.00  0.00           H
ATOM   3437  HB2 CYS A 221      14.724  -8.455  33.899  1.00  0.00           H
ATOM   3438  HB3 CYS A 221      14.340  -6.948  34.226  1.00  0.00           H
ATOM   3439  HG  CYS A 221      17.069  -7.091  34.090  1.00  0.00           H
ATOM   3440  N   ILE A 222      11.597  -8.465  36.473  1.00  0.00           N
ATOM   3441  CA  ILE A 222      10.159  -8.677  36.361  1.00  0.00           C
ATOM   3442  C   ILE A 222       9.479  -7.316  36.337  1.00  0.00           C
ATOM   3443  O   ILE A 222       9.799  -6.434  37.145  1.00  0.00           O
ATOM   3444  CB  ILE A 222       9.633  -9.532  37.523  1.00  0.00           C
ATOM   3445  CG1 ILE A 222      10.194 -10.954  37.448  1.00  0.00           C
ATOM   3446  CG2 ILE A 222       8.119  -9.564  37.511  1.00  0.00           C
ATOM   3447  CD1 ILE A 222       9.844 -11.692  36.178  1.00  0.00           C
ATOM   3448  H   ILE A 222      11.861  -8.356  37.284  1.00  0.00           H
ATOM   3449  HA  ILE A 222       9.963  -9.137  35.530  1.00  0.00           H
ATOM   3450  HB  ILE A 222       9.933  -9.129  38.352  1.00  0.00           H
ATOM   3451 HG12 ILE A 222      11.161 -10.909  37.504  1.00  0.00           H
ATOM   3452 HG13 ILE A 222       9.842 -11.466  38.192  1.00  0.00           H
ATOM   3453 HG21 ILE A 222       7.814 -10.319  38.038  1.00  0.00           H
ATOM   3454 HG22 ILE A 222       7.782  -8.737  37.892  1.00  0.00           H
ATOM   3455 HG23 ILE A 222       7.812  -9.655  36.595  1.00  0.00           H
ATOM   3456 HD11 ILE A 222      10.096 -12.624  36.274  1.00  0.00           H
ATOM   3457 HD12 ILE A 222       8.888 -11.623  36.025  1.00  0.00           H
ATOM   3458 HD13 ILE A 222      10.326 -11.293  35.437  1.00  0.00           H
ATOM   3459  N   ILE A 223       8.545  -7.140  35.403  1.00  0.00           N
ATOM   3460  CA  ILE A 223       7.807  -5.890  35.243  1.00  0.00           C
ATOM   3461  C   ILE A 223       6.384  -6.256  34.852  1.00  0.00           C
ATOM   3462  O   ILE A 223       6.176  -6.994  33.882  1.00  0.00           O
ATOM   3463  CB  ILE A 223       8.458  -4.963  34.199  1.00  0.00           C
ATOM   3464  CG1 ILE A 223       7.557  -3.766  33.900  1.00  0.00           C
ATOM   3465  CG2 ILE A 223       8.791  -5.727  32.918  1.00  0.00           C
ATOM   3466  CD1 ILE A 223       8.312  -2.558  33.358  1.00  0.00           C
ATOM   3467  H   ILE A 223       8.316  -7.746  34.837  1.00  0.00           H
ATOM   3468  HA  ILE A 223       7.774  -5.406  36.084  1.00  0.00           H
ATOM   3469  HB  ILE A 223       9.289  -4.631  34.574  1.00  0.00           H
ATOM   3470 HG12 ILE A 223       6.899  -4.028  33.238  1.00  0.00           H
ATOM   3471 HG13 ILE A 223       7.113  -3.496  34.720  1.00  0.00           H
ATOM   3472 HG21 ILE A 223       9.165  -5.109  32.271  1.00  0.00           H
ATOM   3473 HG22 ILE A 223       9.436  -6.422  33.123  1.00  0.00           H
ATOM   3474 HG23 ILE A 223       7.978  -6.123  32.566  1.00  0.00           H
ATOM   3475 HD11 ILE A 223       7.673  -1.918  33.007  1.00  0.00           H
ATOM   3476 HD12 ILE A 223       8.822  -2.155  34.078  1.00  0.00           H
ATOM   3477 HD13 ILE A 223       8.910  -2.850  32.652  1.00  0.00           H
ATOM   3478  N   ASP A 224       5.408  -5.770  35.623  1.00  0.00           N
ATOM   3479  CA  ASP A 224       3.995  -6.116  35.421  1.00  0.00           C
ATOM   3480  C   ASP A 224       3.801  -7.630  35.385  1.00  0.00           C
ATOM   3481  O   ASP A 224       3.042  -8.168  34.573  1.00  0.00           O
ATOM   3482  CB  ASP A 224       3.439  -5.474  34.150  1.00  0.00           C
ATOM   3483  CG  ASP A 224       2.982  -4.047  34.375  1.00  0.00           C
ATOM   3484  OD1 ASP A 224       2.975  -3.603  35.549  1.00  0.00           O
ATOM   3485  OD2 ASP A 224       2.631  -3.368  33.381  1.00  0.00           O
ATOM   3486  H   ASP A 224       5.539  -5.230  36.280  1.00  0.00           H
ATOM   3487  HA  ASP A 224       3.492  -5.768  36.175  1.00  0.00           H
ATOM   3488  HB2 ASP A 224       4.132  -5.464  33.470  1.00  0.00           H
ATOM   3489  HB3 ASP A 224       2.678  -5.989  33.840  1.00  0.00           H
ATOM   3490  N   GLY A 225       4.495  -8.330  36.279  1.00  0.00           N
ATOM   3491  CA  GLY A 225       4.374  -9.767  36.362  1.00  0.00           C
ATOM   3492  C   GLY A 225       5.028 -10.537  35.243  1.00  0.00           C
ATOM   3493  O   GLY A 225       4.903 -11.768  35.214  1.00  0.00           O
ATOM   3494  H   GLY A 225       5.043  -7.988  36.847  1.00  0.00           H
ATOM   3495  HA2 GLY A 225       4.775 -10.063  37.195  1.00  0.00           H
ATOM   3496  HA3 GLY A 225       3.432  -9.998  36.366  1.00  0.00           H
ATOM   3497  N   LYS A 226       5.718  -9.861  34.323  1.00  0.00           N
ATOM   3498  CA  LYS A 226       6.413 -10.505  33.223  1.00  0.00           C
ATOM   3499  C   LYS A 226       7.888 -10.128  33.257  1.00  0.00           C
ATOM   3500  O   LYS A 226       8.258  -9.053  33.744  1.00  0.00           O
ATOM   3501  CB  LYS A 226       5.843 -10.089  31.856  1.00  0.00           C
ATOM   3502  CG  LYS A 226       4.330  -9.986  31.770  1.00  0.00           C
ATOM   3503  CD  LYS A 226       3.888  -9.789  30.318  1.00  0.00           C
ATOM   3504  CE  LYS A 226       3.076  -8.508  30.132  1.00  0.00           C
ATOM   3505  NZ  LYS A 226       3.409  -7.807  28.841  1.00  0.00           N
ATOM   3506  H   LYS A 226       5.797  -9.005  34.321  1.00  0.00           H
ATOM   3507  HA  LYS A 226       6.319 -11.465  33.319  1.00  0.00           H
ATOM   3508  HB2 LYS A 226       6.203  -9.217  31.630  1.00  0.00           H
ATOM   3509  HB3 LYS A 226       6.124 -10.744  31.199  1.00  0.00           H
ATOM   3510  HG2 LYS A 226       3.929 -10.803  32.107  1.00  0.00           H
ATOM   3511  HG3 LYS A 226       4.025  -9.227  32.292  1.00  0.00           H
ATOM   3512  HD2 LYS A 226       4.672  -9.735  29.750  1.00  0.00           H
ATOM   3513  HD3 LYS A 226       3.335 -10.539  30.048  1.00  0.00           H
ATOM   3514  HE2 LYS A 226       2.131  -8.728  30.121  1.00  0.00           H
ATOM   3515  HE3 LYS A 226       3.267  -7.901  30.864  1.00  0.00           H
ATOM   3516  HZ1 LYS A 226       2.921  -7.068  28.762  1.00  0.00           H
ATOM   3517  HZ2 LYS A 226       4.272  -7.587  28.829  1.00  0.00           H
ATOM   3518  HZ3 LYS A 226       3.238  -8.342  28.151  1.00  0.00           H
ATOM   3519  N   ASN A 227       8.727 -11.012  32.719  1.00  0.00           N
ATOM   3520  CA  ASN A 227      10.110 -10.643  32.449  1.00  0.00           C
ATOM   3521  C   ASN A 227      10.135  -9.458  31.488  1.00  0.00           C
ATOM   3522  O   ASN A 227       9.217  -9.265  30.684  1.00  0.00           O
ATOM   3523  CB  ASN A 227      10.878 -11.824  31.861  1.00  0.00           C
ATOM   3524  CG  ASN A 227      12.380 -11.549  31.741  1.00  0.00           C
ATOM   3525  OD1 ASN A 227      12.859 -11.093  30.706  1.00  0.00           O
ATOM   3526  ND2 ASN A 227      13.121 -11.830  32.810  1.00  0.00           N
ATOM   3527  H   ASN A 227       8.521 -11.819  32.504  1.00  0.00           H
ATOM   3528  HA  ASN A 227      10.557 -10.391  33.272  1.00  0.00           H
ATOM   3529  HB2 ASN A 227      10.759 -12.596  32.435  1.00  0.00           H
ATOM   3530  HB3 ASN A 227      10.536 -12.014  30.973  1.00  0.00           H
ATOM   3531 HD21 ASN A 227      13.970 -11.694  32.793  1.00  0.00           H
ATOM   3532 HD22 ASN A 227      12.750 -12.148  33.518  1.00  0.00           H
ATOM   3533  N   ILE A 228      11.189  -8.646  31.590  1.00  0.00           N
ATOM   3534  CA  ILE A 228      11.309  -7.478  30.721  1.00  0.00           C
ATOM   3535  C   ILE A 228      11.301  -7.900  29.259  1.00  0.00           C
ATOM   3536  O   ILE A 228      10.878  -7.135  28.386  1.00  0.00           O
ATOM   3537  CB  ILE A 228      12.577  -6.680  31.076  1.00  0.00           C
ATOM   3538  CG1 ILE A 228      12.621  -5.359  30.303  1.00  0.00           C
ATOM   3539  CG2 ILE A 228      13.823  -7.510  30.781  1.00  0.00           C
ATOM   3540  CD1 ILE A 228      11.514  -4.374  30.670  1.00  0.00           C
ATOM   3541  H   ILE A 228      11.838  -8.749  32.145  1.00  0.00           H
ATOM   3542  HA  ILE A 228      10.544  -6.899  30.868  1.00  0.00           H
ATOM   3543  HB  ILE A 228      12.553  -6.477  32.024  1.00  0.00           H
ATOM   3544 HG12 ILE A 228      13.470  -4.925  30.480  1.00  0.00           H
ATOM   3545 HG13 ILE A 228      12.538  -5.553  29.356  1.00  0.00           H
ATOM   3546 HG21 ILE A 228      14.604  -7.031  31.098  1.00  0.00           H
ATOM   3547 HG22 ILE A 228      13.750  -8.362  31.237  1.00  0.00           H
ATOM   3548 HG23 ILE A 228      13.888  -7.652  29.823  1.00  0.00           H
ATOM   3549 HD11 ILE A 228      11.705  -3.517  30.258  1.00  0.00           H
ATOM   3550 HD12 ILE A 228      10.667  -4.716  30.346  1.00  0.00           H
ATOM   3551 HD13 ILE A 228      11.485  -4.278  31.635  1.00  0.00           H
ATOM   3552  N   GLN A 229      11.752  -9.122  28.966  1.00  0.00           N
ATOM   3553  CA  GLN A 229      11.734  -9.616  27.594  1.00  0.00           C
ATOM   3554  C   GLN A 229      10.319  -9.581  27.019  1.00  0.00           C
ATOM   3555  O   GLN A 229      10.071  -8.982  25.960  1.00  0.00           O
ATOM   3556  CB  GLN A 229      12.304 -11.039  27.552  1.00  0.00           C
ATOM   3557  CG  GLN A 229      12.315 -11.663  26.159  1.00  0.00           C
ATOM   3558  CD  GLN A 229      12.791 -13.105  26.167  1.00  0.00           C
ATOM   3559  OE1 GLN A 229      13.672 -13.483  26.945  1.00  0.00           O
ATOM   3560  NE2 GLN A 229      12.210 -13.918  25.293  1.00  0.00           N
ATOM   3561  H   GLN A 229      12.070  -9.677  29.540  1.00  0.00           H
ATOM   3562  HA  GLN A 229      12.295  -9.048  27.045  1.00  0.00           H
ATOM   3563  HB2 GLN A 229      13.219 -11.016  27.873  1.00  0.00           H
ATOM   3564  HB3 GLN A 229      11.765 -11.606  28.125  1.00  0.00           H
ATOM   3565  HG2 GLN A 229      11.415 -11.646  25.798  1.00  0.00           H
ATOM   3566  HG3 GLN A 229      12.912 -11.153  25.589  1.00  0.00           H
ATOM   3567 HE21 GLN A 229      11.602 -13.617  24.765  1.00  0.00           H
ATOM   3568 HE22 GLN A 229      12.442 -14.745  25.256  1.00  0.00           H
ATOM   3569  N   ASP A 230       9.372 -10.230  27.707  1.00  0.00           N
ATOM   3570  CA  ASP A 230       7.997 -10.248  27.231  1.00  0.00           C
ATOM   3571  C   ASP A 230       7.386  -8.856  27.271  1.00  0.00           C
ATOM   3572  O   ASP A 230       6.652  -8.467  26.358  1.00  0.00           O
ATOM   3573  CB  ASP A 230       7.177 -11.220  28.067  1.00  0.00           C
ATOM   3574  CG  ASP A 230       7.589 -12.662  27.863  1.00  0.00           C
ATOM   3575  OD1 ASP A 230       8.078 -13.009  26.771  1.00  0.00           O
ATOM   3576  OD2 ASP A 230       7.410 -13.460  28.802  1.00  0.00           O
ATOM   3577  H   ASP A 230       9.503 -10.660  28.440  1.00  0.00           H
ATOM   3578  HA  ASP A 230       7.982 -10.555  26.311  1.00  0.00           H
ATOM   3579  HB2 ASP A 230       7.293 -11.006  29.006  1.00  0.00           H
ATOM   3580  HB3 ASP A 230       6.242 -11.138  27.821  1.00  0.00           H
ATOM   3581  N   PHE A 231       7.681  -8.087  28.315  1.00  0.00           N
ATOM   3582  CA  PHE A 231       7.150  -6.736  28.404  1.00  0.00           C
ATOM   3583  C   PHE A 231       7.512  -5.931  27.164  1.00  0.00           C
ATOM   3584  O   PHE A 231       6.656  -5.270  26.566  1.00  0.00           O
ATOM   3585  CB  PHE A 231       7.683  -6.059  29.668  1.00  0.00           C
ATOM   3586  CG  PHE A 231       7.099  -4.699  29.929  1.00  0.00           C
ATOM   3587  CD1 PHE A 231       5.890  -4.565  30.591  1.00  0.00           C
ATOM   3588  CD2 PHE A 231       7.762  -3.562  29.519  1.00  0.00           C
ATOM   3589  CE1 PHE A 231       5.352  -3.311  30.836  1.00  0.00           C
ATOM   3590  CE2 PHE A 231       7.239  -2.315  29.763  1.00  0.00           C
ATOM   3591  CZ  PHE A 231       6.023  -2.186  30.426  1.00  0.00           C
ATOM   3592  H   PHE A 231       8.179  -8.322  28.975  1.00  0.00           H
ATOM   3593  HA  PHE A 231       6.182  -6.772  28.465  1.00  0.00           H
ATOM   3594  HB2 PHE A 231       7.476  -6.621  30.432  1.00  0.00           H
ATOM   3595  HB3 PHE A 231       8.644  -5.956  29.584  1.00  0.00           H
ATOM   3596  HD1 PHE A 231       5.435  -5.324  30.875  1.00  0.00           H
ATOM   3597  HD2 PHE A 231       8.573  -3.639  29.071  1.00  0.00           H
ATOM   3598  HE1 PHE A 231       4.537  -3.232  31.277  1.00  0.00           H
ATOM   3599  HE2 PHE A 231       7.699  -1.556  29.484  1.00  0.00           H
ATOM   3600  HZ  PHE A 231       5.668  -1.342  30.590  1.00  0.00           H
ATOM   3601  N   LEU A 232       8.784  -5.977  26.761  1.00  0.00           N
ATOM   3602  CA  LEU A 232       9.233  -5.183  25.622  1.00  0.00           C
ATOM   3603  C   LEU A 232       8.758  -5.775  24.296  1.00  0.00           C
ATOM   3604  O   LEU A 232       8.326  -5.035  23.403  1.00  0.00           O
ATOM   3605  CB  LEU A 232      10.761  -5.062  25.641  1.00  0.00           C
ATOM   3606  CG  LEU A 232      11.379  -4.392  26.874  1.00  0.00           C
ATOM   3607  CD1 LEU A 232      12.895  -4.393  26.783  1.00  0.00           C
ATOM   3608  CD2 LEU A 232      10.862  -2.974  27.036  1.00  0.00           C
ATOM   3609  H   LEU A 232       9.399  -6.456  27.126  1.00  0.00           H
ATOM   3610  HA  LEU A 232       8.859  -4.292  25.698  1.00  0.00           H
ATOM   3611  HB2 LEU A 232      11.134  -5.955  25.586  1.00  0.00           H
ATOM   3612  HB3 LEU A 232      11.030  -4.541  24.869  1.00  0.00           H
ATOM   3613  HG  LEU A 232      11.121  -4.897  27.661  1.00  0.00           H
ATOM   3614 HD11 LEU A 232      13.260  -3.971  27.577  1.00  0.00           H
ATOM   3615 HD12 LEU A 232      13.207  -5.310  26.723  1.00  0.00           H
ATOM   3616 HD13 LEU A 232      13.165  -3.900  25.993  1.00  0.00           H
ATOM   3617 HD21 LEU A 232      11.362  -2.534  27.742  1.00  0.00           H
ATOM   3618 HD22 LEU A 232      10.982  -2.497  26.200  1.00  0.00           H
ATOM   3619 HD23 LEU A 232       9.921  -3.005  27.266  1.00  0.00           H
ATOM   3620  N   GLN A 233       8.825  -7.099  24.145  1.00  0.00           N
ATOM   3621  CA  GLN A 233       8.447  -7.707  22.873  1.00  0.00           C
ATOM   3622  C   GLN A 233       6.944  -7.620  22.644  1.00  0.00           C
ATOM   3623  O   GLN A 233       6.492  -7.301  21.532  1.00  0.00           O
ATOM   3624  CB  GLN A 233       8.913  -9.164  22.823  1.00  0.00           C
ATOM   3625  CG  GLN A 233      10.398  -9.325  22.549  1.00  0.00           C
ATOM   3626  CD  GLN A 233      10.733 -10.648  21.891  1.00  0.00           C
ATOM   3627  OE1 GLN A 233       9.981 -11.148  21.049  1.00  0.00           O
ATOM   3628  NE2 GLN A 233      11.869 -11.219  22.262  1.00  0.00           N
ATOM   3629  H   GLN A 233       9.080  -7.654  24.751  1.00  0.00           H
ATOM   3630  HA  GLN A 233       8.891  -7.227  22.156  1.00  0.00           H
ATOM   3631  HB2 GLN A 233       8.723  -9.581  23.677  1.00  0.00           H
ATOM   3632  HB3 GLN A 233       8.431  -9.621  22.116  1.00  0.00           H
ATOM   3633  HG2 GLN A 233      10.689  -8.613  21.957  1.00  0.00           H
ATOM   3634  HG3 GLN A 233      10.881  -9.276  23.389  1.00  0.00           H
ATOM   3635 HE21 GLN A 233      12.370 -10.838  22.847  1.00  0.00           H
ATOM   3636 HE22 GLN A 233      12.104 -11.971  21.918  1.00  0.00           H
ATOM   3637  N   ASP A 234       6.152  -7.905  23.681  1.00  0.00           N
ATOM   3638  CA  ASP A 234       4.706  -7.762  23.559  1.00  0.00           C
ATOM   3639  C   ASP A 234       4.334  -6.340  23.159  1.00  0.00           C
ATOM   3640  O   ASP A 234       3.493  -6.127  22.274  1.00  0.00           O
ATOM   3641  CB  ASP A 234       4.021  -8.138  24.880  1.00  0.00           C
ATOM   3642  CG  ASP A 234       4.187  -9.604  25.229  1.00  0.00           C
ATOM   3643  OD1 ASP A 234       4.755 -10.352  24.401  1.00  0.00           O
ATOM   3644  OD2 ASP A 234       3.761 -10.001  26.336  1.00  0.00           O
ATOM   3645  H   ASP A 234       6.424  -8.178  24.450  1.00  0.00           H
ATOM   3646  HA  ASP A 234       4.391  -8.371  22.873  1.00  0.00           H
ATOM   3647  HB2 ASP A 234       4.409  -7.612  25.597  1.00  0.00           H
ATOM   3648  HB3 ASP A 234       3.072  -7.952  24.808  1.00  0.00           H
ATOM   3649  N   HIS A 235       4.947  -5.350  23.807  1.00  0.00           N
ATOM   3650  CA  HIS A 235       4.563  -3.968  23.553  1.00  0.00           C
ATOM   3651  C   HIS A 235       4.990  -3.519  22.162  1.00  0.00           C
ATOM   3652  O   HIS A 235       4.266  -2.762  21.503  1.00  0.00           O
ATOM   3653  CB  HIS A 235       5.155  -3.052  24.621  1.00  0.00           C
ATOM   3654  CG  HIS A 235       4.287  -2.902  25.832  1.00  0.00           C
ATOM   3655  ND1 HIS A 235       4.244  -3.844  26.837  1.00  0.00           N
ATOM   3656  CD2 HIS A 235       3.417  -1.928  26.192  1.00  0.00           C
ATOM   3657  CE1 HIS A 235       3.395  -3.452  27.769  1.00  0.00           C
ATOM   3658  NE2 HIS A 235       2.876  -2.294  27.401  1.00  0.00           N
ATOM   3659  H   HIS A 235       5.575  -5.451  24.386  1.00  0.00           H
ATOM   3660  HA  HIS A 235       3.597  -3.901  23.603  1.00  0.00           H
ATOM   3661  HB2 HIS A 235       6.006  -3.418  24.909  1.00  0.00           H
ATOM   3662  HB3 HIS A 235       5.286  -2.170  24.238  1.00  0.00           H
ATOM   3663  HD1 HIS A 235       4.699  -4.573  26.855  1.00  0.00           H
ATOM   3664  HD2 HIS A 235       3.222  -1.156  25.711  1.00  0.00           H
ATOM   3665  HE1 HIS A 235       3.195  -3.913  28.552  1.00  0.00           H
ATOM   3666  N   PHE A 236       6.157  -3.971  21.696  1.00  0.00           N
ATOM   3667  CA  PHE A 236       6.567  -3.642  20.342  1.00  0.00           C
ATOM   3668  C   PHE A 236       5.689  -4.348  19.320  1.00  0.00           C
ATOM   3669  O   PHE A 236       5.256  -3.737  18.335  1.00  0.00           O
ATOM   3670  CB  PHE A 236       8.037  -4.014  20.118  1.00  0.00           C
ATOM   3671  CG  PHE A 236       8.444  -4.009  18.667  1.00  0.00           C
ATOM   3672  CD1 PHE A 236       8.650  -2.815  17.999  1.00  0.00           C
ATOM   3673  CD2 PHE A 236       8.585  -5.187  17.967  1.00  0.00           C
ATOM   3674  CE1 PHE A 236       9.017  -2.802  16.667  1.00  0.00           C
ATOM   3675  CE2 PHE A 236       8.936  -5.183  16.641  1.00  0.00           C
ATOM   3676  CZ  PHE A 236       9.157  -3.985  15.989  1.00  0.00           C
ATOM   3677  H   PHE A 236       6.712  -4.458  22.137  1.00  0.00           H
ATOM   3678  HA  PHE A 236       6.480  -2.683  20.219  1.00  0.00           H
ATOM   3679  HB2 PHE A 236       8.596  -3.374  20.585  1.00  0.00           H
ATOM   3680  HB3 PHE A 236       8.190  -4.906  20.466  1.00  0.00           H
ATOM   3681  HD1 PHE A 236       8.541  -2.011  18.453  1.00  0.00           H
ATOM   3682  HD2 PHE A 236       8.440  -5.997  18.400  1.00  0.00           H
ATOM   3683  HE1 PHE A 236       9.168  -1.994  16.232  1.00  0.00           H
ATOM   3684  HE2 PHE A 236       9.026  -5.986  16.181  1.00  0.00           H
ATOM   3685  HZ  PHE A 236       9.399  -3.981  15.091  1.00  0.00           H
ATOM   3686  N   ILE A 237       5.423  -5.639  19.528  1.00  0.00           N
ATOM   3687  CA  ILE A 237       4.596  -6.384  18.579  1.00  0.00           C
ATOM   3688  C   ILE A 237       3.159  -5.874  18.599  1.00  0.00           C
ATOM   3689  O   ILE A 237       2.541  -5.684  17.543  1.00  0.00           O
ATOM   3690  CB  ILE A 237       4.665  -7.894  18.878  1.00  0.00           C
ATOM   3691  CG1 ILE A 237       6.054  -8.425  18.527  1.00  0.00           C
ATOM   3692  CG2 ILE A 237       3.591  -8.641  18.095  1.00  0.00           C
ATOM   3693  CD1 ILE A 237       6.332  -9.821  19.023  1.00  0.00           C
ATOM   3694  H   ILE A 237       5.703  -6.099  20.198  1.00  0.00           H
ATOM   3695  HA  ILE A 237       4.951  -6.237  17.689  1.00  0.00           H
ATOM   3696  HB  ILE A 237       4.504  -8.035  19.824  1.00  0.00           H
ATOM   3697 HG12 ILE A 237       6.148  -8.432  17.561  1.00  0.00           H
ATOM   3698 HG13 ILE A 237       6.718  -7.837  18.920  1.00  0.00           H
ATOM   3699 HG21 ILE A 237       3.811  -9.586  18.079  1.00  0.00           H
ATOM   3700 HG22 ILE A 237       2.734  -8.508  18.529  1.00  0.00           H
ATOM   3701 HG23 ILE A 237       3.560  -8.293  17.190  1.00  0.00           H
ATOM   3702 HD11 ILE A 237       7.280 -10.004  18.935  1.00  0.00           H
ATOM   3703 HD12 ILE A 237       6.067  -9.884  19.954  1.00  0.00           H
ATOM   3704 HD13 ILE A 237       5.823 -10.452  18.490  1.00  0.00           H
ATOM   3705  N   ASP A 238       2.602  -5.651  19.794  1.00  0.00           N
ATOM   3706  CA  ASP A 238       1.247  -5.121  19.874  1.00  0.00           C
ATOM   3707  C   ASP A 238       1.130  -3.814  19.097  1.00  0.00           C
ATOM   3708  O   ASP A 238       0.123  -3.569  18.421  1.00  0.00           O
ATOM   3709  CB  ASP A 238       0.833  -4.901  21.334  1.00  0.00           C
ATOM   3710  CG  ASP A 238       0.535  -6.197  22.068  1.00  0.00           C
ATOM   3711  OD1 ASP A 238       0.446  -7.271  21.430  1.00  0.00           O
ATOM   3712  OD2 ASP A 238       0.389  -6.133  23.304  1.00  0.00           O
ATOM   3713  H   ASP A 238       2.981  -5.795  20.552  1.00  0.00           H
ATOM   3714  HA  ASP A 238       0.640  -5.773  19.489  1.00  0.00           H
ATOM   3715  HB2 ASP A 238       1.554  -4.451  21.802  1.00  0.00           H
ATOM   3716  HB3 ASP A 238       0.031  -4.354  21.356  1.00  0.00           H
ATOM   3717  N   ALA A 239       2.146  -2.954  19.194  1.00  0.00           N
ATOM   3718  CA  ALA A 239       2.080  -1.653  18.537  1.00  0.00           C
ATOM   3719  C   ALA A 239       2.012  -1.806  17.019  1.00  0.00           C
ATOM   3720  O   ALA A 239       1.147  -1.220  16.358  1.00  0.00           O
ATOM   3721  CB  ALA A 239       3.291  -0.810  18.940  1.00  0.00           C
ATOM   3722  H   ALA A 239       2.874  -3.099  19.628  1.00  0.00           H
ATOM   3723  HA  ALA A 239       1.277  -1.193  18.828  1.00  0.00           H
ATOM   3724  HB1 ALA A 239       3.237   0.051  18.496  1.00  0.00           H
ATOM   3725  HB2 ALA A 239       3.284  -0.687  19.902  1.00  0.00           H
ATOM   3726  HB3 ALA A 239       4.100  -1.271  18.670  1.00  0.00           H
ATOM   3727  N   VAL A 240       2.931  -2.585  16.447  1.00  0.00           N
ATOM   3728  CA  VAL A 240       2.924  -2.786  15.005  1.00  0.00           C
ATOM   3729  C   VAL A 240       1.643  -3.482  14.584  1.00  0.00           C
ATOM   3730  O   VAL A 240       1.046  -3.145  13.559  1.00  0.00           O
ATOM   3731  CB  VAL A 240       4.169  -3.578  14.558  1.00  0.00           C
ATOM   3732  CG1 VAL A 240       4.091  -3.866  13.066  1.00  0.00           C
ATOM   3733  CG2 VAL A 240       5.449  -2.817  14.919  1.00  0.00           C
ATOM   3734  H   VAL A 240       3.557  -3.000  16.866  1.00  0.00           H
ATOM   3735  HA  VAL A 240       2.957  -1.918  14.573  1.00  0.00           H
ATOM   3736  HB  VAL A 240       4.199  -4.427  15.026  1.00  0.00           H
ATOM   3737 HG11 VAL A 240       4.970  -4.127  12.748  1.00  0.00           H
ATOM   3738 HG12 VAL A 240       3.458  -4.587  12.916  1.00  0.00           H
ATOM   3739 HG13 VAL A 240       3.796  -3.066  12.605  1.00  0.00           H
ATOM   3740 HG21 VAL A 240       6.215  -3.318  14.597  1.00  0.00           H
ATOM   3741 HG22 VAL A 240       5.426  -1.943  14.500  1.00  0.00           H
ATOM   3742 HG23 VAL A 240       5.499  -2.721  15.883  1.00  0.00           H
ATOM   3743  N   GLY A 241       1.220  -4.487  15.345  1.00  0.00           N
ATOM   3744  CA  GLY A 241      -0.040  -5.138  15.039  1.00  0.00           C
ATOM   3745  C   GLY A 241      -1.212  -4.176  15.100  1.00  0.00           C
ATOM   3746  O   GLY A 241      -2.153  -4.277  14.314  1.00  0.00           O
ATOM   3747  H   GLY A 241       1.637  -4.803  16.028  1.00  0.00           H
ATOM   3748  HA2 GLY A 241       0.001  -5.515  14.147  1.00  0.00           H
ATOM   3749  HA3 GLY A 241      -0.196  -5.852  15.677  1.00  0.00           H
ATOM   3750  N   GLU A 242      -1.164  -3.222  16.030  1.00  0.00           N
ATOM   3751  CA  GLU A 242      -2.219  -2.224  16.125  1.00  0.00           C
ATOM   3752  C   GLU A 242      -2.307  -1.389  14.857  1.00  0.00           C
ATOM   3753  O   GLU A 242      -3.407  -0.989  14.462  1.00  0.00           O
ATOM   3754  CB  GLU A 242      -1.971  -1.334  17.346  1.00  0.00           C
ATOM   3755  CG  GLU A 242      -3.124  -0.401  17.705  1.00  0.00           C
ATOM   3756  CD  GLU A 242      -4.354  -1.134  18.232  1.00  0.00           C
ATOM   3757  OE1 GLU A 242      -4.327  -2.384  18.324  1.00  0.00           O
ATOM   3758  OE2 GLU A 242      -5.348  -0.450  18.559  1.00  0.00           O
ATOM   3759  H   GLU A 242      -0.537  -3.133  16.612  1.00  0.00           H
ATOM   3760  HA  GLU A 242      -3.074  -2.667  16.243  1.00  0.00           H
ATOM   3761  HB2 GLU A 242      -1.808  -1.904  18.114  1.00  0.00           H
ATOM   3762  HB3 GLU A 242      -1.193  -0.782  17.172  1.00  0.00           H
ATOM   3763  HG2 GLU A 242      -2.827   0.215  18.393  1.00  0.00           H
ATOM   3764  HG3 GLU A 242      -3.388   0.090  16.911  1.00  0.00           H
ATOM   3765  N   LEU A 243      -1.171  -1.129  14.202  1.00  0.00           N
ATOM   3766  CA  LEU A 243      -1.191  -0.371  12.960  1.00  0.00           C
ATOM   3767  C   LEU A 243      -1.702  -1.229  11.809  1.00  0.00           C
ATOM   3768  O   LEU A 243      -2.473  -0.753  10.968  1.00  0.00           O
ATOM   3769  CB  LEU A 243       0.205   0.164  12.648  1.00  0.00           C
ATOM   3770  CG  LEU A 243       0.426   0.714  11.236  1.00  0.00           C
ATOM   3771  CD1 LEU A 243      -0.558   1.843  10.952  1.00  0.00           C
ATOM   3772  CD2 LEU A 243       1.862   1.195  11.047  1.00  0.00           C
ATOM   3773  H   LEU A 243      -0.388  -1.378  14.456  1.00  0.00           H
ATOM   3774  HA  LEU A 243      -1.786   0.388  13.063  1.00  0.00           H
ATOM   3775  HB2 LEU A 243       0.396   0.886  13.267  1.00  0.00           H
ATOM   3776  HB3 LEU A 243       0.839  -0.559  12.775  1.00  0.00           H
ATOM   3777  HG  LEU A 243       0.273   0.001  10.597  1.00  0.00           H
ATOM   3778 HD11 LEU A 243      -0.364   2.218  10.079  1.00  0.00           H
ATOM   3779 HD12 LEU A 243      -1.460   1.486  10.966  1.00  0.00           H
ATOM   3780 HD13 LEU A 243      -0.461   2.525  11.634  1.00  0.00           H
ATOM   3781 HD21 LEU A 243       1.963   1.542  10.147  1.00  0.00           H
ATOM   3782 HD22 LEU A 243       2.049   1.893  11.694  1.00  0.00           H
ATOM   3783 HD23 LEU A 243       2.466   0.448  11.183  1.00  0.00           H
ATOM   3784  N   ALA A 244      -1.271  -2.492  11.747  1.00  0.00           N
ATOM   3785  CA  ALA A 244      -1.771  -3.387  10.711  1.00  0.00           C
ATOM   3786  C   ALA A 244      -3.278  -3.580  10.840  1.00  0.00           C
ATOM   3787  O   ALA A 244      -4.010  -3.526   9.845  1.00  0.00           O
ATOM   3788  CB  ALA A 244      -1.051  -4.732  10.791  1.00  0.00           C
ATOM   3789  H   ALA A 244      -0.699  -2.845  12.283  1.00  0.00           H
ATOM   3790  HA  ALA A 244      -1.587  -2.999   9.841  1.00  0.00           H
ATOM   3791  HB1 ALA A 244      -1.371  -5.305  10.076  1.00  0.00           H
ATOM   3792  HB2 ALA A 244      -0.097  -4.586  10.695  1.00  0.00           H
ATOM   3793  HB3 ALA A 244      -1.238  -5.140  11.651  1.00  0.00           H
ATOM   3794  N   LYS A 245      -3.758  -3.800  12.062  1.00  0.00           N
ATOM   3795  CA  LYS A 245      -5.191  -3.972  12.279  1.00  0.00           C
ATOM   3796  C   LYS A 245      -5.966  -2.753  11.801  1.00  0.00           C
ATOM   3797  O   LYS A 245      -6.984  -2.880  11.109  1.00  0.00           O
ATOM   3798  CB  LYS A 245      -5.465  -4.230  13.762  1.00  0.00           C
ATOM   3799  CG  LYS A 245      -6.938  -4.285  14.127  1.00  0.00           C
ATOM   3800  CD  LYS A 245      -7.111  -4.654  15.584  1.00  0.00           C
ATOM   3801  CE  LYS A 245      -8.361  -4.042  16.163  1.00  0.00           C
ATOM   3802  NZ  LYS A 245      -8.911  -4.916  17.222  1.00  0.00           N
ATOM   3803  H   LYS A 245      -3.281  -3.853  12.775  1.00  0.00           H
ATOM   3804  HA  LYS A 245      -5.494  -4.743  11.774  1.00  0.00           H
ATOM   3805  HB2 LYS A 245      -5.070  -5.082  14.006  1.00  0.00           H
ATOM   3806  HB3 LYS A 245      -5.060  -3.517  14.280  1.00  0.00           H
ATOM   3807  HG2 LYS A 245      -7.342  -3.415  13.979  1.00  0.00           H
ATOM   3808  HG3 LYS A 245      -7.383  -4.954  13.584  1.00  0.00           H
ATOM   3809  HD2 LYS A 245      -7.177  -5.618  15.666  1.00  0.00           H
ATOM   3810  HD3 LYS A 245      -6.350  -4.329  16.090  1.00  0.00           H
ATOM   3811  HE2 LYS A 245      -8.152  -3.178  16.550  1.00  0.00           H
ATOM   3812  HE3 LYS A 245      -9.027  -3.941  15.465  1.00  0.00           H
ATOM   3813  HZ1 LYS A 245      -9.652  -4.556  17.559  1.00  0.00           H
ATOM   3814  HZ2 LYS A 245      -9.106  -5.716  16.886  1.00  0.00           H
ATOM   3815  HZ3 LYS A 245      -8.315  -5.015  17.875  1.00  0.00           H
ATOM   3816  N   ARG A 246      -5.502  -1.561  12.177  1.00  0.00           N
ATOM   3817  CA  ARG A 246      -6.140  -0.334  11.722  1.00  0.00           C
ATOM   3818  C   ARG A 246      -6.230  -0.306  10.202  1.00  0.00           C
ATOM   3819  O   ARG A 246      -7.295  -0.035   9.634  1.00  0.00           O
ATOM   3820  CB  ARG A 246      -5.359   0.869  12.244  1.00  0.00           C
ATOM   3821  CG  ARG A 246      -6.035   2.203  12.011  1.00  0.00           C
ATOM   3822  CD  ARG A 246      -6.662   2.720  13.289  1.00  0.00           C
ATOM   3823  NE  ARG A 246      -7.221   4.054  13.115  1.00  0.00           N
ATOM   3824  CZ  ARG A 246      -8.282   4.508  13.775  1.00  0.00           C
ATOM   3825  NH1 ARG A 246      -8.888   3.740  14.658  1.00  0.00           N
ATOM   3826  NH2 ARG A 246      -8.722   5.737  13.555  1.00  0.00           N
ATOM   3827  H   ARG A 246      -4.824  -1.439  12.692  1.00  0.00           H
ATOM   3828  HA  ARG A 246      -7.041  -0.286  12.077  1.00  0.00           H
ATOM   3829  HB2 ARG A 246      -5.235   0.766  13.201  1.00  0.00           H
ATOM   3830  HB3 ARG A 246      -4.497   0.895  11.800  1.00  0.00           H
ATOM   3831  HG2 ARG A 246      -5.380   2.850  11.706  1.00  0.00           H
ATOM   3832  HG3 ARG A 246      -6.733   2.100  11.345  1.00  0.00           H
ATOM   3833  HD2 ARG A 246      -7.378   2.123  13.558  1.00  0.00           H
ATOM   3834  HD3 ARG A 246      -5.986   2.761  13.983  1.00  0.00           H
ATOM   3835  HE  ARG A 246      -6.841   4.580  12.551  1.00  0.00           H
ATOM   3836 HH11 ARG A 246      -8.598   2.945  14.808  1.00  0.00           H
ATOM   3837 HH12 ARG A 246      -9.575   4.035  15.085  1.00  0.00           H
ATOM   3838 HH21 ARG A 246      -8.322   6.242  12.985  1.00  0.00           H
ATOM   3839 HH22 ARG A 246      -9.408   6.031  13.982  1.00  0.00           H
ATOM   3840  N   ILE A 247      -5.116  -0.599   9.524  1.00  0.00           N
ATOM   3841  CA  ILE A 247      -5.128  -0.603   8.066  1.00  0.00           C
ATOM   3842  C   ILE A 247      -6.093  -1.659   7.555  1.00  0.00           C
ATOM   3843  O   ILE A 247      -6.798  -1.454   6.563  1.00  0.00           O
ATOM   3844  CB  ILE A 247      -3.707  -0.825   7.516  1.00  0.00           C
ATOM   3845  CG1 ILE A 247      -2.812   0.360   7.865  1.00  0.00           C
ATOM   3846  CG2 ILE A 247      -3.754  -1.050   6.006  1.00  0.00           C
ATOM   3847  CD1 ILE A 247      -1.326   0.113   7.585  1.00  0.00           C
ATOM   3848  H   ILE A 247      -4.358  -0.794   9.879  1.00  0.00           H
ATOM   3849  HA  ILE A 247      -5.434   0.264   7.757  1.00  0.00           H
ATOM   3850  HB  ILE A 247      -3.334  -1.619   7.932  1.00  0.00           H
ATOM   3851 HG12 ILE A 247      -3.089   1.126   7.338  1.00  0.00           H
ATOM   3852 HG13 ILE A 247      -2.907   0.556   8.810  1.00  0.00           H
ATOM   3853 HG21 ILE A 247      -2.858  -0.955   5.645  1.00  0.00           H
ATOM   3854 HG22 ILE A 247      -4.088  -1.944   5.830  1.00  0.00           H
ATOM   3855 HG23 ILE A 247      -4.343  -0.392   5.607  1.00  0.00           H
ATOM   3856 HD11 ILE A 247      -0.804   0.813   8.008  1.00  0.00           H
ATOM   3857 HD12 ILE A 247      -1.076  -0.751   7.947  1.00  0.00           H
ATOM   3858 HD13 ILE A 247      -1.179   0.126   6.626  1.00  0.00           H
ATOM   3859  N   ALA A 248      -6.131  -2.813   8.219  1.00  0.00           N
ATOM   3860  CA  ALA A 248      -7.030  -3.881   7.797  1.00  0.00           C
ATOM   3861  C   ALA A 248      -8.485  -3.489   8.003  1.00  0.00           C
ATOM   3862  O   ALA A 248      -9.342  -3.811   7.174  1.00  0.00           O
ATOM   3863  CB  ALA A 248      -6.713  -5.166   8.565  1.00  0.00           C
ATOM   3864  H   ALA A 248      -5.652  -3.000   8.909  1.00  0.00           H
ATOM   3865  HA  ALA A 248      -6.891  -4.049   6.852  1.00  0.00           H
ATOM   3866  HB1 ALA A 248      -7.318  -5.866   8.273  1.00  0.00           H
ATOM   3867  HB2 ALA A 248      -5.796  -5.425   8.384  1.00  0.00           H
ATOM   3868  HB3 ALA A 248      -6.829  -5.004   9.515  1.00  0.00           H
ATOM   3869  N   GLU A 249      -8.781  -2.794   9.098  1.00  0.00           N
ATOM   3870  CA  GLU A 249     -10.161  -2.466   9.436  1.00  0.00           C
ATOM   3871  C   GLU A 249     -10.641  -1.163   8.809  1.00  0.00           C
ATOM   3872  O   GLU A 249     -11.841  -1.028   8.536  1.00  0.00           O
ATOM   3873  CB  GLU A 249     -10.325  -2.363  10.957  1.00  0.00           C
ATOM   3874  CG  GLU A 249     -10.247  -3.689  11.683  1.00  0.00           C
ATOM   3875  CD  GLU A 249     -10.601  -3.571  13.156  1.00  0.00           C
ATOM   3876  OE1 GLU A 249     -10.785  -2.430  13.638  1.00  0.00           O
ATOM   3877  OE2 GLU A 249     -10.691  -4.617  13.833  1.00  0.00           O
ATOM   3878  H   GLU A 249      -8.201  -2.501   9.660  1.00  0.00           H
ATOM   3879  HA  GLU A 249     -10.727  -3.183   9.112  1.00  0.00           H
ATOM   3880  HB2 GLU A 249      -9.621  -1.795  11.307  1.00  0.00           H
ATOM   3881  HB3 GLU A 249     -11.192  -1.973  11.150  1.00  0.00           H
ATOM   3882  HG2 GLU A 249     -10.869  -4.311  11.273  1.00  0.00           H
ATOM   3883  HG3 GLU A 249      -9.342  -4.033  11.618  1.00  0.00           H
ATOM   3884  N   GLU A 250      -9.743  -0.205   8.567  1.00  0.00           N
ATOM   3885  CA  GLU A 250     -10.134   1.111   8.088  1.00  0.00           C
ATOM   3886  C   GLU A 250      -9.757   1.370   6.638  1.00  0.00           C
ATOM   3887  O   GLU A 250     -10.268   2.330   6.045  1.00  0.00           O
ATOM   3888  CB  GLU A 250      -9.502   2.203   8.963  1.00  0.00           C
ATOM   3889  CG  GLU A 250      -9.766   2.039  10.435  1.00  0.00           C
ATOM   3890  CD  GLU A 250     -11.234   2.228  10.778  1.00  0.00           C
ATOM   3891  OE1 GLU A 250     -11.823   3.238  10.335  1.00  0.00           O
ATOM   3892  OE2 GLU A 250     -11.796   1.362  11.479  1.00  0.00           O
ATOM   3893  H   GLU A 250      -8.895  -0.300   8.676  1.00  0.00           H
ATOM   3894  HA  GLU A 250     -11.098   1.186   8.160  1.00  0.00           H
ATOM   3895  HB2 GLU A 250      -8.541   2.189   8.832  1.00  0.00           H
ATOM   3896  HB3 GLU A 250      -9.860   3.063   8.694  1.00  0.00           H
ATOM   3897  HG2 GLU A 250      -9.504   1.145  10.708  1.00  0.00           H
ATOM   3898  HG3 GLU A 250      -9.252   2.699  10.927  1.00  0.00           H
ATOM   3899  N   ALA A 251      -8.874   0.561   6.056  1.00  0.00           N
ATOM   3900  CA  ALA A 251      -8.380   0.800   4.708  1.00  0.00           C
ATOM   3901  C   ALA A 251      -7.915  -0.518   4.113  1.00  0.00           C
ATOM   3902  O   ALA A 251      -6.786  -0.615   3.611  1.00  0.00           O
ATOM   3903  CB  ALA A 251      -7.250   1.837   4.737  1.00  0.00           C
ATOM   3904  H   ALA A 251      -8.544  -0.140   6.428  1.00  0.00           H
ATOM   3905  HA  ALA A 251      -9.079   1.163   4.141  1.00  0.00           H
ATOM   3906  HB1 ALA A 251      -6.937   1.988   3.831  1.00  0.00           H
ATOM   3907  HB2 ALA A 251      -7.590   2.664   5.111  1.00  0.00           H
ATOM   3908  HB3 ALA A 251      -6.525   1.499   5.285  1.00  0.00           H
ATOM   3909  N   GLY A 252      -8.781  -1.532   4.181  1.00  0.00           N
ATOM   3910  CA  GLY A 252      -8.428  -2.846   3.680  1.00  0.00           C
ATOM   3911  C   GLY A 252      -8.133  -2.883   2.198  1.00  0.00           C
ATOM   3912  O   GLY A 252      -7.501  -3.835   1.728  1.00  0.00           O
ATOM   3913  H   GLY A 252      -9.573  -1.478   4.511  1.00  0.00           H
ATOM   3914  HA2 GLY A 252      -7.639  -3.160   4.150  1.00  0.00           H
ATOM   3915  HA3 GLY A 252      -9.162  -3.455   3.854  1.00  0.00           H
ATOM   3916  N   ASP A 253      -8.596  -1.882   1.445  1.00  0.00           N
ATOM   3917  CA  ASP A 253      -8.274  -1.818   0.024  1.00  0.00           C
ATOM   3918  C   ASP A 253      -6.776  -1.665  -0.213  1.00  0.00           C
ATOM   3919  O   ASP A 253      -6.295  -1.976  -1.305  1.00  0.00           O
ATOM   3920  CB  ASP A 253      -9.026  -0.655  -0.623  1.00  0.00           C
ATOM   3921  CG  ASP A 253      -8.838   0.641   0.127  1.00  0.00           C
ATOM   3922  OD1 ASP A 253      -9.125   0.658   1.334  1.00  0.00           O
ATOM   3923  OD2 ASP A 253      -8.394   1.643  -0.480  1.00  0.00           O
ATOM   3924  H   ASP A 253      -9.090  -1.239   1.730  1.00  0.00           H
ATOM   3925  HA  ASP A 253      -8.563  -2.639  -0.404  1.00  0.00           H
ATOM   3926  HB2 ASP A 253      -8.698  -0.530  -1.527  1.00  0.00           H
ATOM   3927  HB3 ASP A 253      -9.974  -0.859  -0.639  1.00  0.00           H
ATOM   3928  N   LEU A 254      -6.033  -1.183   0.784  1.00  0.00           N
ATOM   3929  CA  LEU A 254      -4.597  -1.035   0.636  1.00  0.00           C
ATOM   3930  C   LEU A 254      -3.888  -2.383   0.626  1.00  0.00           C
ATOM   3931  O   LEU A 254      -2.842  -2.522  -0.013  1.00  0.00           O
ATOM   3932  CB  LEU A 254      -4.044  -0.174   1.771  1.00  0.00           C
ATOM   3933  CG  LEU A 254      -4.388   1.311   1.781  1.00  0.00           C
ATOM   3934  CD1 LEU A 254      -3.847   1.950   3.058  1.00  0.00           C
ATOM   3935  CD2 LEU A 254      -3.835   2.009   0.555  1.00  0.00           C
ATOM   3936  H   LEU A 254      -6.338  -0.938   1.549  1.00  0.00           H
ATOM   3937  HA  LEU A 254      -4.418  -0.590  -0.208  1.00  0.00           H
ATOM   3938  HB2 LEU A 254      -4.374  -0.542   2.606  1.00  0.00           H
ATOM   3939  HB3 LEU A 254      -3.076  -0.235   1.742  1.00  0.00           H
ATOM   3940  HG  LEU A 254      -5.352   1.419   1.761  1.00  0.00           H
ATOM   3941 HD11 LEU A 254      -4.066   2.895   3.056  1.00  0.00           H
ATOM   3942 HD12 LEU A 254      -4.255   1.518   3.825  1.00  0.00           H
ATOM   3943 HD13 LEU A 254      -2.885   1.834   3.087  1.00  0.00           H
ATOM   3944 HD21 LEU A 254      -3.911   2.968   0.676  1.00  0.00           H
ATOM   3945 HD22 LEU A 254      -2.903   1.763   0.445  1.00  0.00           H
ATOM   3946 HD23 LEU A 254      -4.344   1.732  -0.223  1.00  0.00           H
ATOM   3947  N   LEU A 255      -4.434  -3.379   1.320  1.00  0.00           N
ATOM   3948  CA  LEU A 255      -3.711  -4.628   1.519  1.00  0.00           C
ATOM   3949  C   LEU A 255      -3.552  -5.375   0.201  1.00  0.00           C
ATOM   3950  O   LEU A 255      -4.506  -5.499  -0.572  1.00  0.00           O
ATOM   3951  CB  LEU A 255      -4.434  -5.492   2.540  1.00  0.00           C
ATOM   3952  CG  LEU A 255      -4.485  -4.908   3.959  1.00  0.00           C
ATOM   3953  CD1 LEU A 255      -5.371  -5.746   4.867  1.00  0.00           C
ATOM   3954  CD2 LEU A 255      -3.090  -4.802   4.551  1.00  0.00           C
ATOM   3955  H   LEU A 255      -5.213  -3.356   1.683  1.00  0.00           H
ATOM   3956  HA  LEU A 255      -2.823  -4.433   1.858  1.00  0.00           H
ATOM   3957  HB2 LEU A 255      -5.348  -5.619   2.243  1.00  0.00           H
ATOM   3958  HB3 LEU A 255      -3.980  -6.348   2.593  1.00  0.00           H
ATOM   3959  HG  LEU A 255      -4.865  -4.017   3.904  1.00  0.00           H
ATOM   3960 HD11 LEU A 255      -5.356  -5.368   5.760  1.00  0.00           H
ATOM   3961 HD12 LEU A 255      -6.276  -5.739   4.519  1.00  0.00           H
ATOM   3962 HD13 LEU A 255      -5.032  -6.655   4.887  1.00  0.00           H
ATOM   3963 HD21 LEU A 255      -3.161  -4.733   5.516  1.00  0.00           H
ATOM   3964 HD22 LEU A 255      -2.585  -5.595   4.312  1.00  0.00           H
ATOM   3965 HD23 LEU A 255      -2.655  -4.012   4.194  1.00  0.00           H
ATOM   3966  N   ASP A 256      -2.326  -5.849  -0.058  1.00  0.00           N
ATOM   3967  CA  ASP A 256      -2.004  -6.697  -1.199  1.00  0.00           C
ATOM   3968  C   ASP A 256      -1.929  -5.915  -2.499  1.00  0.00           C
ATOM   3969  O   ASP A 256      -1.024  -6.129  -3.308  1.00  0.00           O
ATOM   3970  CB  ASP A 256      -3.031  -7.826  -1.312  1.00  0.00           C
ATOM   3971  CG  ASP A 256      -3.146  -8.624  -0.035  1.00  0.00           C
ATOM   3972  OD1 ASP A 256      -2.095  -8.997   0.516  1.00  0.00           O
ATOM   3973  OD2 ASP A 256      -4.280  -8.872   0.422  1.00  0.00           O
ATOM   3974  H   ASP A 256      -1.641  -5.685   0.435  1.00  0.00           H
ATOM   3975  HA  ASP A 256      -1.125  -7.081  -1.057  1.00  0.00           H
ATOM   3976  HB2 ASP A 256      -3.901  -7.445  -1.510  1.00  0.00           H
ATOM   3977  HB3 ASP A 256      -2.763  -8.429  -2.022  1.00  0.00           H
ATOM   3978  N   GLU A 257      -2.865  -5.004  -2.714  1.00  0.00           N
ATOM   3979  CA  GLU A 257      -2.825  -4.199  -3.928  1.00  0.00           C
ATOM   3980  C   GLU A 257      -1.697  -3.177  -3.856  1.00  0.00           C
ATOM   3981  O   GLU A 257      -1.061  -2.867  -4.867  1.00  0.00           O
ATOM   3982  CB  GLU A 257      -4.167  -3.505  -4.151  1.00  0.00           C
ATOM   3983  CG  GLU A 257      -4.197  -2.616  -5.380  1.00  0.00           C
ATOM   3984  CD  GLU A 257      -5.605  -2.209  -5.771  1.00  0.00           C
ATOM   3985  OE1 GLU A 257      -5.746  -1.447  -6.751  1.00  0.00           O
ATOM   3986  OE2 GLU A 257      -6.561  -2.649  -5.091  1.00  0.00           O
ATOM   3987  H   GLU A 257      -3.522  -4.834  -2.186  1.00  0.00           H
ATOM   3988  HA  GLU A 257      -2.666  -4.780  -4.688  1.00  0.00           H
ATOM   3989  HB2 GLU A 257      -4.854  -4.181  -4.257  1.00  0.00           H
ATOM   3990  HB3 GLU A 257      -4.364  -2.951  -3.379  1.00  0.00           H
ATOM   3991  HG2 GLU A 257      -3.690  -1.809  -5.200  1.00  0.00           H
ATOM   3992  HG3 GLU A 257      -3.805  -3.095  -6.126  1.00  0.00           H
ATOM   3993  N   CYS A 258      -1.441  -2.635  -2.666  1.00  0.00           N
ATOM   3994  CA  CYS A 258      -0.387  -1.642  -2.484  1.00  0.00           C
ATOM   3995  C   CYS A 258       0.557  -2.090  -1.374  1.00  0.00           C
ATOM   3996  O   CYS A 258       1.767  -2.252  -1.605  1.00  0.00           O
ATOM   3997  CB  CYS A 258      -1.005  -0.279  -2.189  1.00  0.00           C
ATOM   3998  SG  CYS A 258       0.074   0.962  -1.462  1.00  0.00           S
ATOM   3999  H   CYS A 258      -1.867  -2.827  -1.945  1.00  0.00           H
ATOM   4000  HA  CYS A 258       0.139  -1.549  -3.294  1.00  0.00           H
ATOM   4001  HB2 CYS A 258      -1.335   0.088  -3.024  1.00  0.00           H
ATOM   4002  HB3 CYS A 258      -1.741  -0.410  -1.571  1.00  0.00           H
ATOM   4003  HG  CYS A 258       1.032   1.110  -2.170  1.00  0.00           H
ATOM   4004  N   VAL A 259       0.016  -2.321  -0.180  1.00  0.00           N
ATOM   4005  CA  VAL A 259       0.814  -2.789   0.955  1.00  0.00           C
ATOM   4006  C   VAL A 259       0.948  -4.305   0.818  1.00  0.00           C
ATOM   4007  O   VAL A 259       0.024  -5.047   1.149  1.00  0.00           O
ATOM   4008  CB  VAL A 259       0.189  -2.395   2.295  1.00  0.00           C
ATOM   4009  CG1 VAL A 259       1.098  -2.832   3.453  1.00  0.00           C
ATOM   4010  CG2 VAL A 259      -0.069  -0.904   2.342  1.00  0.00           C
ATOM   4011  H   VAL A 259      -0.818  -2.214   0.000  1.00  0.00           H
ATOM   4012  HA  VAL A 259       1.700  -2.397   0.907  1.00  0.00           H
ATOM   4013  HB  VAL A 259      -0.664  -2.847   2.394  1.00  0.00           H
ATOM   4014 HG11 VAL A 259       0.758  -2.456   4.280  1.00  0.00           H
ATOM   4015 HG12 VAL A 259       1.099  -3.801   3.506  1.00  0.00           H
ATOM   4016 HG13 VAL A 259       1.997  -2.509   3.287  1.00  0.00           H
ATOM   4017 HG21 VAL A 259      -0.391  -0.667   3.226  1.00  0.00           H
ATOM   4018 HG22 VAL A 259       0.759  -0.434   2.155  1.00  0.00           H
ATOM   4019 HG23 VAL A 259      -0.736  -0.678   1.675  1.00  0.00           H
ATOM   4020  N   ILE A 260       2.097  -4.774   0.323  1.00  0.00           N
ATOM   4021  CA  ILE A 260       2.225  -6.191   0.002  1.00  0.00           C
ATOM   4022  C   ILE A 260       2.769  -7.018   1.159  1.00  0.00           C
ATOM   4023  O   ILE A 260       2.610  -8.245   1.158  1.00  0.00           O
ATOM   4024  CB  ILE A 260       3.107  -6.419  -1.242  1.00  0.00           C
ATOM   4025  CG1 ILE A 260       4.529  -5.914  -1.015  1.00  0.00           C
ATOM   4026  CG2 ILE A 260       2.478  -5.730  -2.451  1.00  0.00           C
ATOM   4027  CD1 ILE A 260       5.400  -6.010  -2.247  1.00  0.00           C
ATOM   4028  H   ILE A 260       2.799  -4.301   0.168  1.00  0.00           H
ATOM   4029  HA  ILE A 260       1.334  -6.512  -0.202  1.00  0.00           H
ATOM   4030  HB  ILE A 260       3.159  -7.374  -1.408  1.00  0.00           H
ATOM   4031 HG12 ILE A 260       4.492  -4.982  -0.747  1.00  0.00           H
ATOM   4032 HG13 ILE A 260       4.942  -6.444  -0.315  1.00  0.00           H
ATOM   4033 HG21 ILE A 260       2.887  -6.076  -3.260  1.00  0.00           H
ATOM   4034 HG22 ILE A 260       1.525  -5.913  -2.458  1.00  0.00           H
ATOM   4035 HG23 ILE A 260       2.631  -4.775  -2.386  1.00  0.00           H
ATOM   4036 HD11 ILE A 260       6.326  -5.870  -1.991  1.00  0.00           H
ATOM   4037 HD12 ILE A 260       5.295  -6.890  -2.641  1.00  0.00           H
ATOM   4038 HD13 ILE A 260       5.126  -5.329  -2.881  1.00  0.00           H
ATOM   4039  N   GLY A 261       3.388  -6.392   2.148  1.00  0.00           N
ATOM   4040  CA  GLY A 261       3.925  -7.161   3.253  1.00  0.00           C
ATOM   4041  C   GLY A 261       4.593  -6.267   4.268  1.00  0.00           C
ATOM   4042  O   GLY A 261       4.580  -5.035   4.166  1.00  0.00           O
ATOM   4043  H   GLY A 261       3.507  -5.542   2.201  1.00  0.00           H
ATOM   4044  HA2 GLY A 261       3.209  -7.646   3.691  1.00  0.00           H
ATOM   4045  HA3 GLY A 261       4.579  -7.795   2.921  1.00  0.00           H
ATOM   4046  N   TRP A 262       5.190  -6.914   5.258  1.00  0.00           N
ATOM   4047  CA  TRP A 262       5.784  -6.222   6.393  1.00  0.00           C
ATOM   4048  C   TRP A 262       7.201  -6.728   6.592  1.00  0.00           C
ATOM   4049  O   TRP A 262       7.462  -7.930   6.492  1.00  0.00           O
ATOM   4050  CB  TRP A 262       4.955  -6.435   7.664  1.00  0.00           C
ATOM   4051  CG  TRP A 262       3.561  -5.847   7.560  1.00  0.00           C
ATOM   4052  CD1 TRP A 262       2.540  -6.301   6.782  1.00  0.00           C
ATOM   4053  CD2 TRP A 262       3.058  -4.692   8.245  1.00  0.00           C
ATOM   4054  NE1 TRP A 262       1.441  -5.503   6.938  1.00  0.00           N
ATOM   4055  CE2 TRP A 262       1.732  -4.507   7.829  1.00  0.00           C
ATOM   4056  CE3 TRP A 262       3.601  -3.803   9.168  1.00  0.00           C
ATOM   4057  CZ2 TRP A 262       0.939  -3.469   8.305  1.00  0.00           C
ATOM   4058  CZ3 TRP A 262       2.814  -2.775   9.641  1.00  0.00           C
ATOM   4059  CH2 TRP A 262       1.499  -2.617   9.211  1.00  0.00           C
ATOM   4060  H   TRP A 262       5.266  -7.770   5.296  1.00  0.00           H
ATOM   4061  HA  TRP A 262       5.823  -5.268   6.222  1.00  0.00           H
ATOM   4062  HB2 TRP A 262       4.868  -7.387   7.828  1.00  0.00           H
ATOM   4063  HB3 TRP A 262       5.406  -6.010   8.410  1.00  0.00           H
ATOM   4064  HD1 TRP A 262       2.584  -7.045   6.226  1.00  0.00           H
ATOM   4065  HE1 TRP A 262       0.687  -5.610   6.539  1.00  0.00           H
ATOM   4066  HE3 TRP A 262       4.479  -3.901   9.459  1.00  0.00           H
ATOM   4067  HZ2 TRP A 262       0.062  -3.360   8.017  1.00  0.00           H
ATOM   4068  HZ3 TRP A 262       3.168  -2.177  10.259  1.00  0.00           H
ATOM   4069  HH2 TRP A 262       0.992  -1.915   9.549  1.00  0.00           H
ATOM   4070  N   ASP A 263       8.117  -5.799   6.834  1.00  0.00           N
ATOM   4071  CA  ASP A 263       9.480  -6.143   7.201  1.00  0.00           C
ATOM   4072  C   ASP A 263       9.526  -6.499   8.680  1.00  0.00           C
ATOM   4073  O   ASP A 263       8.672  -6.076   9.469  1.00  0.00           O
ATOM   4074  CB  ASP A 263      10.418  -4.975   6.903  1.00  0.00           C
ATOM   4075  CG  ASP A 263      11.813  -5.417   6.501  1.00  0.00           C
ATOM   4076  OD1 ASP A 263      12.155  -6.617   6.675  1.00  0.00           O
ATOM   4077  OD2 ASP A 263      12.575  -4.552   6.008  1.00  0.00           O
ATOM   4078  H   ASP A 263       7.971  -4.953   6.792  1.00  0.00           H
ATOM   4079  HA  ASP A 263       9.790  -6.906   6.689  1.00  0.00           H
ATOM   4080  HB2 ASP A 263      10.049  -4.454   6.173  1.00  0.00           H
ATOM   4081  HB3 ASP A 263      10.497  -4.423   7.697  1.00  0.00           H
ATOM   4082  N   SER A 264      10.523  -7.301   9.051  1.00  0.00           N
ATOM   4083  CA  SER A 264      10.781  -7.559  10.458  1.00  0.00           C
ATOM   4084  C   SER A 264      11.472  -6.347  11.081  1.00  0.00           C
ATOM   4085  O   SER A 264      11.848  -5.389  10.393  1.00  0.00           O
ATOM   4086  CB  SER A 264      11.614  -8.830  10.634  1.00  0.00           C
ATOM   4087  OG  SER A 264      12.785  -8.831   9.836  1.00  0.00           O
ATOM   4088  H   SER A 264      11.057  -7.702   8.509  1.00  0.00           H
ATOM   4089  HA  SER A 264       9.944  -7.706  10.926  1.00  0.00           H
ATOM   4090  HB2 SER A 264      11.875  -8.900  11.566  1.00  0.00           H
ATOM   4091  HB3 SER A 264      11.069  -9.592  10.384  1.00  0.00           H
ATOM   4092  HG  SER A 264      13.286  -8.196  10.061  1.00  0.00           H
ATOM   4093  N   ILE A 265      11.628  -6.389  12.404  1.00  0.00           N
ATOM   4094  CA  ILE A 265      12.249  -5.279  13.117  1.00  0.00           C
ATOM   4095  C   ILE A 265      13.603  -4.953  12.481  1.00  0.00           C
ATOM   4096  O   ILE A 265      14.391  -5.843  12.143  1.00  0.00           O
ATOM   4097  CB  ILE A 265      12.385  -5.616  14.615  1.00  0.00           C
ATOM   4098  CG1 ILE A 265      12.788  -4.373  15.406  1.00  0.00           C
ATOM   4099  CG2 ILE A 265      13.396  -6.730  14.828  1.00  0.00           C
ATOM   4100  CD1 ILE A 265      12.955  -4.618  16.899  1.00  0.00           C
ATOM   4101  H   ILE A 265      11.384  -7.042  12.907  1.00  0.00           H
ATOM   4102  HA  ILE A 265      11.685  -4.494  13.037  1.00  0.00           H
ATOM   4103  HB  ILE A 265      11.521  -5.922  14.934  1.00  0.00           H
ATOM   4104 HG12 ILE A 265      13.636  -4.048  15.064  1.00  0.00           H
ATOM   4105 HG13 ILE A 265      12.103  -3.696  15.293  1.00  0.00           H
ATOM   4106 HG21 ILE A 265      13.296  -7.080  15.727  1.00  0.00           H
ATOM   4107 HG22 ILE A 265      13.234  -7.433  14.180  1.00  0.00           H
ATOM   4108 HG23 ILE A 265      14.290  -6.372  14.710  1.00  0.00           H
ATOM   4109 HD11 ILE A 265      13.060  -3.766  17.349  1.00  0.00           H
ATOM   4110 HD12 ILE A 265      12.167  -5.074  17.234  1.00  0.00           H
ATOM   4111 HD13 ILE A 265      13.741  -5.168  17.043  1.00  0.00           H
ATOM   4112  N   ASN A 266      13.873  -3.657  12.328  1.00  0.00           N
ATOM   4113  CA  ASN A 266      15.007  -3.195  11.545  1.00  0.00           C
ATOM   4114  C   ASN A 266      16.317  -3.371  12.299  1.00  0.00           C
ATOM   4115  O   ASN A 266      16.425  -2.980  13.466  1.00  0.00           O
ATOM   4116  CB  ASN A 266      14.818  -1.721  11.183  1.00  0.00           C
ATOM   4117  CG  ASN A 266      15.909  -1.203  10.285  1.00  0.00           C
ATOM   4118  OD1 ASN A 266      15.934  -1.505   9.087  1.00  0.00           O
ATOM   4119  ND2 ASN A 266      16.821  -0.415  10.853  1.00  0.00           N
ATOM   4120  H   ASN A 266      13.406  -3.022  12.672  1.00  0.00           H
ATOM   4121  HA  ASN A 266      15.061  -3.727  10.735  1.00  0.00           H
ATOM   4122  HB2 ASN A 266      13.972  -1.614  10.721  1.00  0.00           H
ATOM   4123  HB3 ASN A 266      14.821  -1.193  11.996  1.00  0.00           H
ATOM   4124 HD21 ASN A 266      17.464  -0.094  10.381  1.00  0.00           H
ATOM   4125 HD22 ASN A 266      16.766  -0.227  11.690  1.00  0.00           H
ATOM   4126  N   GLU A 267      17.320  -3.944  11.610  1.00  0.00           N
ATOM   4127  CA  GLU A 267      18.680  -4.107  12.115  1.00  0.00           C
ATOM   4128  C   GLU A 267      18.707  -4.324  13.627  1.00  0.00           C
ATOM   4129  O   GLU A 267      19.257  -3.499  14.368  1.00  0.00           O
ATOM   4130  CB  GLU A 267      19.526  -2.883  11.734  1.00  0.00           C
ATOM   4131  CG  GLU A 267      19.480  -2.542  10.242  1.00  0.00           C
ATOM   4132  CD  GLU A 267      20.606  -1.602   9.783  1.00  0.00           C
ATOM   4133  OE1 GLU A 267      21.263  -0.984  10.642  1.00  0.00           O
ATOM   4134  OE2 GLU A 267      20.817  -1.476   8.558  1.00  0.00           O
ATOM   4135  H   GLU A 267      17.226  -4.258  10.815  1.00  0.00           H
ATOM   4136  HA  GLU A 267      19.063  -4.903  11.714  1.00  0.00           H
ATOM   4137  HB2 GLU A 267      19.199  -2.113  12.224  1.00  0.00           H
ATOM   4138  HB3 GLU A 267      20.451  -3.058  11.969  1.00  0.00           H
ATOM   4139  HG2 GLU A 267      19.555  -3.363   9.732  1.00  0.00           H
ATOM   4140  HG3 GLU A 267      18.635  -2.107  10.047  1.00  0.00           H
ATOM   4141  N   PRO A 268      18.147  -5.428  14.118  1.00  0.00           N
ATOM   4142  CA  PRO A 268      18.059  -5.618  15.573  1.00  0.00           C
ATOM   4143  C   PRO A 268      19.429  -5.753  16.214  1.00  0.00           C
ATOM   4144  O   PRO A 268      20.332  -6.398  15.675  1.00  0.00           O
ATOM   4145  CB  PRO A 268      17.253  -6.916  15.715  1.00  0.00           C
ATOM   4146  CG  PRO A 268      17.537  -7.671  14.442  1.00  0.00           C
ATOM   4147  CD  PRO A 268      17.667  -6.606  13.367  1.00  0.00           C
ATOM   4148  HA  PRO A 268      17.580  -4.879  15.981  1.00  0.00           H
ATOM   4149  HB2 PRO A 268      17.555  -7.413  16.491  1.00  0.00           H
ATOM   4150  HB3 PRO A 268      16.308  -6.714  15.798  1.00  0.00           H
ATOM   4151  HG2 PRO A 268      18.362  -8.173  14.534  1.00  0.00           H
ATOM   4152  HG3 PRO A 268      16.802  -8.273  14.245  1.00  0.00           H
ATOM   4153  HD2 PRO A 268      18.312  -6.872  12.693  1.00  0.00           H
ATOM   4154  HD3 PRO A 268      16.809  -6.426  12.952  1.00  0.00           H
ATOM   4155  N   GLY A 269      19.578  -5.132  17.380  1.00  0.00           N
ATOM   4156  CA  GLY A 269      20.812  -5.263  18.125  1.00  0.00           C
ATOM   4157  C   GLY A 269      20.905  -6.598  18.844  1.00  0.00           C
ATOM   4158  O   GLY A 269      19.906  -7.197  19.241  1.00  0.00           O
ATOM   4159  H   GLY A 269      18.984  -4.635  17.754  1.00  0.00           H
ATOM   4160  HA2 GLY A 269      21.565  -5.189  17.517  1.00  0.00           H
ATOM   4161  HA3 GLY A 269      20.868  -4.554  18.784  1.00  0.00           H
ATOM   4162  N   GLU A 270      22.139  -7.065  19.015  1.00  0.00           N
ATOM   4163  CA  GLU A 270      22.391  -8.347  19.658  1.00  0.00           C
ATOM   4164  C   GLU A 270      22.707  -8.210  21.138  1.00  0.00           C
ATOM   4165  O   GLU A 270      22.771  -9.225  21.836  1.00  0.00           O
ATOM   4166  CB  GLU A 270      23.542  -9.073  18.954  1.00  0.00           C
ATOM   4167  CG  GLU A 270      23.450  -9.051  17.430  1.00  0.00           C
ATOM   4168  CD  GLU A 270      24.411 -10.043  16.776  1.00  0.00           C
ATOM   4169  OE1 GLU A 270      24.224 -10.350  15.580  1.00  0.00           O
ATOM   4170  OE2 GLU A 270      25.346 -10.516  17.468  1.00  0.00           O
ATOM   4171  H   GLU A 270      22.851  -6.653  18.764  1.00  0.00           H
ATOM   4172  HA  GLU A 270      21.600  -8.902  19.574  1.00  0.00           H
ATOM   4173  HB2 GLU A 270      24.377  -8.648  19.205  1.00  0.00           H
ATOM   4174  HB3 GLU A 270      23.544 -10.001  19.236  1.00  0.00           H
ATOM   4175  HG2 GLU A 270      22.547  -9.283  17.163  1.00  0.00           H
ATOM   4176  HG3 GLU A 270      23.672  -8.162  17.112  1.00  0.00           H
ATOM   4177  N   GLY A 271      22.901  -6.989  21.627  1.00  0.00           N
ATOM   4178  CA  GLY A 271      23.255  -6.814  23.023  1.00  0.00           C
ATOM   4179  C   GLY A 271      24.573  -7.487  23.349  1.00  0.00           C
ATOM   4180  O   GLY A 271      25.558  -7.381  22.608  1.00  0.00           O
ATOM   4181  H   GLY A 271      22.835  -6.259  21.177  1.00  0.00           H
ATOM   4182  HA2 GLY A 271      23.332  -5.868  23.223  1.00  0.00           H
ATOM   4183  HA3 GLY A 271      22.563  -7.199  23.584  1.00  0.00           H
ATOM   4184  N   LEU A 272      24.595  -8.187  24.482  1.00  0.00           N
ATOM   4185  CA  LEU A 272      25.737  -8.978  24.912  1.00  0.00           C
ATOM   4186  C   LEU A 272      25.553 -10.457  24.604  1.00  0.00           C
ATOM   4187  O   LEU A 272      26.386 -11.274  25.003  1.00  0.00           O
ATOM   4188  CB  LEU A 272      25.978  -8.781  26.410  1.00  0.00           C
ATOM   4189  CG  LEU A 272      26.312  -7.341  26.823  1.00  0.00           C
ATOM   4190  CD1 LEU A 272      26.134  -7.133  28.316  1.00  0.00           C
ATOM   4191  CD2 LEU A 272      27.734  -6.990  26.389  1.00  0.00           C
ATOM   4192  H   LEU A 272      23.936  -8.217  25.034  1.00  0.00           H
ATOM   4193  HA  LEU A 272      26.527  -8.668  24.443  1.00  0.00           H
ATOM   4194  HB2 LEU A 272      25.175  -9.044  26.888  1.00  0.00           H
ATOM   4195  HB3 LEU A 272      26.722  -9.343  26.678  1.00  0.00           H
ATOM   4196  HG  LEU A 272      25.695  -6.738  26.379  1.00  0.00           H
ATOM   4197 HD11 LEU A 272      26.349  -6.212  28.534  1.00  0.00           H
ATOM   4198 HD12 LEU A 272      25.213  -7.323  28.554  1.00  0.00           H
ATOM   4199 HD13 LEU A 272      26.730  -7.733  28.792  1.00  0.00           H
ATOM   4200 HD21 LEU A 272      27.948  -6.096  26.700  1.00  0.00           H
ATOM   4201 HD22 LEU A 272      28.350  -7.631  26.776  1.00  0.00           H
ATOM   4202 HD23 LEU A 272      27.786  -7.025  25.421  1.00  0.00           H
ATOM   4203  N   ILE A 273      24.482 -10.816  23.894  1.00  0.00           N
ATOM   4204  CA  ILE A 273      24.214 -12.219  23.606  1.00  0.00           C
ATOM   4205  C   ILE A 273      25.335 -12.772  22.742  1.00  0.00           C
ATOM   4206  O   ILE A 273      25.712 -12.180  21.722  1.00  0.00           O
ATOM   4207  CB  ILE A 273      22.845 -12.377  22.926  1.00  0.00           C
ATOM   4208  CG1 ILE A 273      21.746 -11.828  23.832  1.00  0.00           C
ATOM   4209  CG2 ILE A 273      22.579 -13.841  22.590  1.00  0.00           C
ATOM   4210  CD1 ILE A 273      20.399 -11.623  23.123  1.00  0.00           C
ATOM   4211  H   ILE A 273      23.901 -10.269  23.571  1.00  0.00           H
ATOM   4212  HA  ILE A 273      24.192 -12.716  24.439  1.00  0.00           H
ATOM   4213  HB  ILE A 273      22.852 -11.871  22.099  1.00  0.00           H
ATOM   4214 HG12 ILE A 273      21.603 -12.452  24.562  1.00  0.00           H
ATOM   4215 HG13 ILE A 273      22.030 -10.969  24.181  1.00  0.00           H
ATOM   4216 HG21 ILE A 273      21.658 -13.936  22.300  1.00  0.00           H
ATOM   4217 HG22 ILE A 273      23.179 -14.116  21.879  1.00  0.00           H
ATOM   4218 HG23 ILE A 273      22.734 -14.380  23.381  1.00  0.00           H
ATOM   4219 HD11 ILE A 273      19.789 -11.173  23.728  1.00  0.00           H
ATOM   4220 HD12 ILE A 273      20.539 -11.081  22.331  1.00  0.00           H
ATOM   4221 HD13 ILE A 273      20.039 -12.488  22.872  1.00  0.00           H
ATOM   4222  N   GLY A 274      25.875 -13.915  23.146  1.00  0.00           N
ATOM   4223  CA  GLY A 274      26.957 -14.544  22.422  1.00  0.00           C
ATOM   4224  C   GLY A 274      28.352 -14.067  22.778  1.00  0.00           C
ATOM   4225  O   GLY A 274      29.328 -14.647  22.284  1.00  0.00           O
ATOM   4226  H   GLY A 274      25.625 -14.347  23.847  1.00  0.00           H
ATOM   4227  HA2 GLY A 274      26.924 -15.499  22.588  1.00  0.00           H
ATOM   4228  HA3 GLY A 274      26.826 -14.384  21.474  1.00  0.00           H
ATOM   4229  N   CYS A 275      28.479 -13.029  23.603  1.00  0.00           N
ATOM   4230  CA  CYS A 275      29.796 -12.555  24.006  1.00  0.00           C
ATOM   4231  C   CYS A 275      30.590 -13.701  24.623  1.00  0.00           C
ATOM   4232  O   CYS A 275      30.160 -14.314  25.608  1.00  0.00           O
ATOM   4233  CB  CYS A 275      29.672 -11.404  24.997  1.00  0.00           C
ATOM   4234  SG  CYS A 275      31.273 -10.626  25.425  1.00  0.00           S
ATOM   4235  H   CYS A 275      27.822 -12.588  23.941  1.00  0.00           H
ATOM   4236  HA  CYS A 275      30.268 -12.225  23.225  1.00  0.00           H
ATOM   4237  HB2 CYS A 275      29.104 -10.719  24.611  1.00  0.00           H
ATOM   4238  HB3 CYS A 275      29.277 -11.739  25.817  1.00  0.00           H
ATOM   4239  HG  CYS A 275      31.766 -10.174  24.428  1.00  0.00           H
ATOM   4240  N   LYS A 276      31.743 -14.004  24.031  1.00  0.00           N
ATOM   4241  CA  LYS A 276      32.554 -15.113  24.515  1.00  0.00           C
ATOM   4242  C   LYS A 276      33.406 -14.710  25.710  1.00  0.00           C
ATOM   4243  O   LYS A 276      33.725 -15.557  26.549  1.00  0.00           O
ATOM   4244  CB  LYS A 276      33.426 -15.643  23.381  1.00  0.00           C
ATOM   4245  CG  LYS A 276      32.631 -16.122  22.164  1.00  0.00           C
ATOM   4246  CD  LYS A 276      31.923 -17.452  22.445  1.00  0.00           C
ATOM   4247  CE  LYS A 276      30.540 -17.539  21.777  1.00  0.00           C
ATOM   4248  NZ  LYS A 276      30.477 -16.850  20.453  1.00  0.00           N
ATOM   4249  H   LYS A 276      32.073 -13.586  23.356  1.00  0.00           H
ATOM   4250  HA  LYS A 276      31.975 -15.837  24.802  1.00  0.00           H
ATOM   4251  HB2 LYS A 276      34.020 -14.934  23.087  1.00  0.00           H
ATOM   4252  HB3 LYS A 276      33.944 -16.394  23.710  1.00  0.00           H
ATOM   4253  HG2 LYS A 276      31.959 -15.460  21.939  1.00  0.00           H
ATOM   4254  HG3 LYS A 276      33.235 -16.249  21.416  1.00  0.00           H
ATOM   4255  HD2 LYS A 276      32.467 -18.179  22.103  1.00  0.00           H
ATOM   4256  HD3 LYS A 276      31.801 -17.551  23.402  1.00  0.00           H
ATOM   4257  HE2 LYS A 276      30.317 -18.472  21.638  1.00  0.00           H
ATOM   4258  HE3 LYS A 276      29.884 -17.124  22.359  1.00  0.00           H
ATOM   4259  HZ1 LYS A 276      29.736 -17.088  20.021  1.00  0.00           H
ATOM   4260  HZ2 LYS A 276      30.473 -15.968  20.568  1.00  0.00           H
ATOM   4261  HZ3 LYS A 276      31.183 -17.074  19.959  1.00  0.00           H
ATOM   4262  N   ASP A 277      33.747 -13.429  25.826  1.00  0.00           N
ATOM   4263  CA  ASP A 277      34.589 -12.946  26.915  1.00  0.00           C
ATOM   4264  C   ASP A 277      34.242 -11.484  27.136  1.00  0.00           C
ATOM   4265  O   ASP A 277      34.527 -10.643  26.278  1.00  0.00           O
ATOM   4266  CB  ASP A 277      36.071 -13.123  26.579  1.00  0.00           C
ATOM   4267  CG  ASP A 277      36.997 -12.738  27.734  1.00  0.00           C
ATOM   4268  OD1 ASP A 277      36.511 -12.339  28.810  1.00  0.00           O
ATOM   4269  OD2 ASP A 277      38.225 -12.835  27.551  1.00  0.00           O
ATOM   4270  H   ASP A 277      33.500 -12.812  25.279  1.00  0.00           H
ATOM   4271  HA  ASP A 277      34.402 -13.440  27.729  1.00  0.00           H
ATOM   4272  HB2 ASP A 277      36.236 -14.054  26.362  1.00  0.00           H
ATOM   4273  HB3 ASP A 277      36.291 -12.561  25.819  1.00  0.00           H
ATOM   4274  N   LEU A 278      33.627 -11.182  28.279  1.00  0.00           N
ATOM   4275  CA  LEU A 278      33.246  -9.810  28.588  1.00  0.00           C
ATOM   4276  C   LEU A 278      34.445  -8.911  28.853  1.00  0.00           C
ATOM   4277  O   LEU A 278      34.271  -7.699  29.015  1.00  0.00           O
ATOM   4278  CB  LEU A 278      32.312  -9.786  29.799  1.00  0.00           C
ATOM   4279  CG  LEU A 278      30.939 -10.432  29.608  1.00  0.00           C
ATOM   4280  CD1 LEU A 278      30.248 -10.658  30.952  1.00  0.00           C
ATOM   4281  CD2 LEU A 278      30.076  -9.575  28.703  1.00  0.00           C
ATOM   4282  H   LEU A 278      33.420 -11.753  28.889  1.00  0.00           H
ATOM   4283  HA  LEU A 278      32.763  -9.447  27.829  1.00  0.00           H
ATOM   4284  HB2 LEU A 278      32.750 -10.255  30.527  1.00  0.00           H
ATOM   4285  HB3 LEU A 278      32.160  -8.860  30.044  1.00  0.00           H
ATOM   4286  HG  LEU A 278      31.057 -11.299  29.189  1.00  0.00           H
ATOM   4287 HD11 LEU A 278      29.384 -11.070  30.797  1.00  0.00           H
ATOM   4288 HD12 LEU A 278      30.800 -11.242  31.496  1.00  0.00           H
ATOM   4289 HD13 LEU A 278      30.133  -9.803  31.395  1.00  0.00           H
ATOM   4290 HD21 LEU A 278      29.235 -10.031  28.544  1.00  0.00           H
ATOM   4291 HD22 LEU A 278      29.914  -8.723  29.137  1.00  0.00           H
ATOM   4292 HD23 LEU A 278      30.541  -9.436  27.863  1.00  0.00           H
ATOM   4293  N   ALA A 279      35.652  -9.465  28.896  1.00  0.00           N
ATOM   4294  CA  ALA A 279      36.835  -8.676  29.199  1.00  0.00           C
ATOM   4295  C   ALA A 279      37.491  -8.072  27.965  1.00  0.00           C
ATOM   4296  O   ALA A 279      38.299  -7.145  28.103  1.00  0.00           O
ATOM   4297  CB  ALA A 279      37.858  -9.537  29.948  1.00  0.00           C
ATOM   4298  H   ALA A 279      35.810 -10.298  28.753  1.00  0.00           H
ATOM   4299  HA  ALA A 279      36.578  -7.941  29.778  1.00  0.00           H
ATOM   4300  HB1 ALA A 279      38.637  -8.996  30.151  1.00  0.00           H
ATOM   4301  HB2 ALA A 279      37.456  -9.860  30.770  1.00  0.00           H
ATOM   4302  HB3 ALA A 279      38.111 -10.286  29.386  1.00  0.00           H
ATOM   4303  N   VAL A 280      37.152  -8.554  26.768  1.00  0.00           N
ATOM   4304  CA  VAL A 280      37.763  -8.064  25.541  1.00  0.00           C
ATOM   4305  C   VAL A 280      36.684  -7.713  24.525  1.00  0.00           C
ATOM   4306  O   VAL A 280      35.525  -8.114  24.646  1.00  0.00           O
ATOM   4307  CB  VAL A 280      38.751  -9.093  24.932  1.00  0.00           C
ATOM   4308  CG1 VAL A 280      39.623  -9.703  26.016  1.00  0.00           C
ATOM   4309  CG2 VAL A 280      37.991 -10.179  24.180  1.00  0.00           C
ATOM   4310  H   VAL A 280      36.565  -9.171  26.645  1.00  0.00           H
ATOM   4311  HA  VAL A 280      38.244  -7.247  25.747  1.00  0.00           H
ATOM   4312  HB  VAL A 280      39.330  -8.636  24.302  1.00  0.00           H
ATOM   4313 HG11 VAL A 280      40.319 -10.235  25.599  1.00  0.00           H
ATOM   4314 HG12 VAL A 280      40.020  -8.991  26.540  1.00  0.00           H
ATOM   4315 HG13 VAL A 280      39.073 -10.265  26.585  1.00  0.00           H
ATOM   4316 HG21 VAL A 280      38.565 -10.954  24.079  1.00  0.00           H
ATOM   4317 HG22 VAL A 280      37.199 -10.418  24.687  1.00  0.00           H
ATOM   4318 HG23 VAL A 280      37.736  -9.840  23.308  1.00  0.00           H
ATOM   4319  N   ILE A 281      37.085  -6.945  23.519  1.00  0.00           N
ATOM   4320  CA  ILE A 281      36.291  -6.721  22.315  1.00  0.00           C
ATOM   4321  C   ILE A 281      36.815  -7.671  21.245  1.00  0.00           C
ATOM   4322  O   ILE A 281      37.983  -7.553  20.854  1.00  0.00           O
ATOM   4323  CB  ILE A 281      36.372  -5.262  21.842  1.00  0.00           C
ATOM   4324  CG1 ILE A 281      35.776  -4.333  22.905  1.00  0.00           C
ATOM   4325  CG2 ILE A 281      35.645  -5.089  20.515  1.00  0.00           C
ATOM   4326  CD1 ILE A 281      35.634  -2.881  22.473  1.00  0.00           C
ATOM   4327  H   ILE A 281      37.838  -6.530  23.510  1.00  0.00           H
ATOM   4328  HA  ILE A 281      35.360  -6.927  22.494  1.00  0.00           H
ATOM   4329  HB  ILE A 281      37.305  -5.030  21.711  1.00  0.00           H
ATOM   4330 HG12 ILE A 281      34.892  -4.657  23.138  1.00  0.00           H
ATOM   4331 HG13 ILE A 281      36.352  -4.350  23.686  1.00  0.00           H
ATOM   4332 HG21 ILE A 281      35.712  -4.163  20.237  1.00  0.00           H
ATOM   4333 HG22 ILE A 281      36.057  -5.665  19.852  1.00  0.00           H
ATOM   4334 HG23 ILE A 281      34.713  -5.333  20.632  1.00  0.00           H
ATOM   4335 HD11 ILE A 281      35.532  -2.325  23.261  1.00  0.00           H
ATOM   4336 HD12 ILE A 281      36.428  -2.618  21.983  1.00  0.00           H
ATOM   4337 HD13 ILE A 281      34.852  -2.796  21.905  1.00  0.00           H
ATOM   4338  N   PRO A 282      36.007  -8.603  20.745  1.00  0.00           N
ATOM   4339  CA  PRO A 282      36.537  -9.576  19.781  1.00  0.00           C
ATOM   4340  C   PRO A 282      37.085  -8.895  18.536  1.00  0.00           C
ATOM   4341  O   PRO A 282      36.579  -7.866  18.085  1.00  0.00           O
ATOM   4342  CB  PRO A 282      35.321 -10.453  19.444  1.00  0.00           C
ATOM   4343  CG  PRO A 282      34.329 -10.195  20.529  1.00  0.00           C
ATOM   4344  CD  PRO A 282      34.564  -8.782  20.976  1.00  0.00           C
ATOM   4345  HA  PRO A 282      37.230 -10.115  20.191  1.00  0.00           H
ATOM   4346  HB2 PRO A 282      34.962 -10.198  18.580  1.00  0.00           H
ATOM   4347  HB3 PRO A 282      35.584 -11.387  19.432  1.00  0.00           H
ATOM   4348  HG2 PRO A 282      33.430 -10.299  20.180  1.00  0.00           H
ATOM   4349  HG3 PRO A 282      34.475 -10.815  21.260  1.00  0.00           H
ATOM   4350  HD2 PRO A 282      34.047  -8.158  20.442  1.00  0.00           H
ATOM   4351  HD3 PRO A 282      34.346  -8.674  21.915  1.00  0.00           H
ATOM   4352  N   ALA A 283      38.134  -9.495  17.974  1.00  0.00           N
ATOM   4353  CA  ALA A 283      38.648  -9.027  16.694  1.00  0.00           C
ATOM   4354  C   ALA A 283      37.598  -9.124  15.597  1.00  0.00           C
ATOM   4355  O   ALA A 283      37.682  -8.392  14.606  1.00  0.00           O
ATOM   4356  CB  ALA A 283      39.891  -9.827  16.301  1.00  0.00           C
ATOM   4357  H   ALA A 283      38.558 -10.163  18.310  1.00  0.00           H
ATOM   4358  HA  ALA A 283      38.911  -8.097  16.781  1.00  0.00           H
ATOM   4359  HB1 ALA A 283      40.219  -9.502  15.448  1.00  0.00           H
ATOM   4360  HB2 ALA A 283      40.571  -9.710  16.983  1.00  0.00           H
ATOM   4361  HB3 ALA A 283      39.653 -10.764  16.228  1.00  0.00           H
ATOM   4362  N   GLU A 284      36.605 -10.002  15.759  1.00  0.00           N
ATOM   4363  CA  GLU A 284      35.569 -10.167  14.750  1.00  0.00           C
ATOM   4364  C   GLU A 284      34.539  -9.043  14.774  1.00  0.00           C
ATOM   4365  O   GLU A 284      33.846  -8.837  13.772  1.00  0.00           O
ATOM   4366  CB  GLU A 284      34.868 -11.514  14.937  1.00  0.00           C
ATOM   4367  CG  GLU A 284      35.733 -12.715  14.586  1.00  0.00           C
ATOM   4368  CD  GLU A 284      36.789 -13.001  15.637  1.00  0.00           C
ATOM   4369  OE1 GLU A 284      36.748 -12.366  16.714  1.00  0.00           O
ATOM   4370  OE2 GLU A 284      37.661 -13.858  15.382  1.00  0.00           O
ATOM   4371  H   GLU A 284      36.513 -10.512  16.445  1.00  0.00           H
ATOM   4372  HA  GLU A 284      35.985 -10.165  13.874  1.00  0.00           H
ATOM   4373  HB2 GLU A 284      34.605 -11.601  15.866  1.00  0.00           H
ATOM   4374  HB3 GLU A 284      34.084 -11.538  14.366  1.00  0.00           H
ATOM   4375  HG2 GLU A 284      35.168 -13.500  14.507  1.00  0.00           H
ATOM   4376  HG3 GLU A 284      36.185 -12.545  13.744  1.00  0.00           H
ATOM   4377  N   GLN A 285      34.413  -8.317  15.883  1.00  0.00           N
ATOM   4378  CA  GLN A 285      33.565  -7.131  15.892  1.00  0.00           C
ATOM   4379  C   GLN A 285      34.075  -6.162  14.831  1.00  0.00           C
ATOM   4380  O   GLN A 285      35.098  -5.502  15.031  1.00  0.00           O
ATOM   4381  CB  GLN A 285      33.543  -6.462  17.262  1.00  0.00           C
ATOM   4382  CG  GLN A 285      32.567  -5.297  17.337  1.00  0.00           C
ATOM   4383  CD  GLN A 285      32.563  -4.621  18.695  1.00  0.00           C
ATOM   4384  OE1 GLN A 285      32.379  -5.273  19.722  1.00  0.00           O
ATOM   4385  NE2 GLN A 285      32.773  -3.308  18.706  1.00  0.00           N
ATOM   4386  H   GLN A 285      34.803  -8.488  16.631  1.00  0.00           H
ATOM   4387  HA  GLN A 285      32.649  -7.384  15.697  1.00  0.00           H
ATOM   4388  HB2 GLN A 285      33.280  -7.116  17.928  1.00  0.00           H
ATOM   4389  HB3 GLN A 285      34.429  -6.123  17.461  1.00  0.00           H
ATOM   4390  HG2 GLN A 285      32.814  -4.634  16.673  1.00  0.00           H
ATOM   4391  HG3 GLN A 285      31.670  -5.623  17.162  1.00  0.00           H
ATOM   4392 HE21 GLN A 285      32.902  -2.887  17.967  1.00  0.00           H
ATOM   4393 HE22 GLN A 285      32.780  -2.879  19.452  1.00  0.00           H
ATOM   4394  N   GLN A 286      33.362  -6.056  13.709  1.00  0.00           N
ATOM   4395  CA  GLN A 286      33.920  -5.362  12.555  1.00  0.00           C
ATOM   4396  C   GLN A 286      34.011  -3.856  12.783  1.00  0.00           C
ATOM   4397  O   GLN A 286      34.956  -3.215  12.311  1.00  0.00           O
ATOM   4398  CB  GLN A 286      33.089  -5.665  11.306  1.00  0.00           C
ATOM   4399  CG  GLN A 286      33.396  -7.010  10.640  1.00  0.00           C
ATOM   4400  CD  GLN A 286      34.890  -7.301  10.513  1.00  0.00           C
ATOM   4401  OE1 GLN A 286      35.657  -6.484   9.994  1.00  0.00           O
ATOM   4402  NE2 GLN A 286      35.307  -8.466  10.999  1.00  0.00           N
ATOM   4403  H   GLN A 286      32.571  -6.371  13.594  1.00  0.00           H
ATOM   4404  HA  GLN A 286      34.821  -5.692  12.409  1.00  0.00           H
ATOM   4405  HB2 GLN A 286      32.151  -5.670  11.554  1.00  0.00           H
ATOM   4406  HB3 GLN A 286      33.254  -4.970  10.650  1.00  0.00           H
ATOM   4407  HG2 GLN A 286      33.000  -7.719  11.170  1.00  0.00           H
ATOM   4408  HG3 GLN A 286      33.017  -7.011   9.747  1.00  0.00           H
ATOM   4409 HE21 GLN A 286      34.745  -9.008  11.359  1.00  0.00           H
ATOM   4410 HE22 GLN A 286      36.139  -8.678  10.952  1.00  0.00           H
ATOM   4411  N   LEU A 287      33.049  -3.266  13.488  1.00  0.00           N
ATOM   4412  CA  LEU A 287      33.007  -1.818  13.658  1.00  0.00           C
ATOM   4413  C   LEU A 287      33.525  -1.413  15.036  1.00  0.00           C
ATOM   4414  O   LEU A 287      32.932  -1.771  16.059  1.00  0.00           O
ATOM   4415  CB  LEU A 287      31.589  -1.278  13.463  1.00  0.00           C
ATOM   4416  CG  LEU A 287      31.462   0.219  13.775  1.00  0.00           C
ATOM   4417  CD1 LEU A 287      32.491   1.032  12.995  1.00  0.00           C
ATOM   4418  CD2 LEU A 287      30.063   0.737  13.492  1.00  0.00           C
ATOM   4419  H   LEU A 287      32.407  -3.685  13.878  1.00  0.00           H
ATOM   4420  HA  LEU A 287      33.596  -1.429  12.992  1.00  0.00           H
ATOM   4421  HB2 LEU A 287      31.326  -1.414  12.539  1.00  0.00           H
ATOM   4422  HB3 LEU A 287      30.987  -1.758  14.053  1.00  0.00           H
ATOM   4423  HG  LEU A 287      31.634   0.337  14.722  1.00  0.00           H
ATOM   4424 HD11 LEU A 287      32.254   1.971  13.043  1.00  0.00           H
ATOM   4425 HD12 LEU A 287      33.367   0.891  13.387  1.00  0.00           H
ATOM   4426 HD13 LEU A 287      32.491   0.737  12.071  1.00  0.00           H
ATOM   4427 HD21 LEU A 287      30.022   1.679  13.720  1.00  0.00           H
ATOM   4428 HD22 LEU A 287      29.866   0.615  12.550  1.00  0.00           H
ATOM   4429 HD23 LEU A 287      29.427   0.239  14.030  1.00  0.00           H
ATOM   4430  N   LYS A 288      34.621  -0.655  15.055  1.00  0.00           N
ATOM   4431  CA  LYS A 288      35.076   0.068  16.232  1.00  0.00           C
ATOM   4432  C   LYS A 288      35.425   1.485  15.793  1.00  0.00           C
ATOM   4433  O   LYS A 288      35.993   1.684  14.716  1.00  0.00           O
ATOM   4434  CB  LYS A 288      36.294  -0.596  16.886  1.00  0.00           C
ATOM   4435  CG  LYS A 288      36.115  -2.059  17.265  1.00  0.00           C
ATOM   4436  CD  LYS A 288      36.606  -2.986  16.163  1.00  0.00           C
ATOM   4437  CE  LYS A 288      37.300  -4.216  16.726  1.00  0.00           C
ATOM   4438  NZ  LYS A 288      37.982  -4.999  15.648  1.00  0.00           N
ATOM   4439  H   LYS A 288      35.132  -0.543  14.372  1.00  0.00           H
ATOM   4440  HA  LYS A 288      34.377   0.094  16.903  1.00  0.00           H
ATOM   4441  HB2 LYS A 288      37.038  -0.547  16.266  1.00  0.00           H
ATOM   4442  HB3 LYS A 288      36.507  -0.111  17.698  1.00  0.00           H
ATOM   4443  HG2 LYS A 288      36.623  -2.246  18.070  1.00  0.00           H
ATOM   4444  HG3 LYS A 288      35.174  -2.238  17.418  1.00  0.00           H
ATOM   4445  HD2 LYS A 288      35.850  -3.281  15.633  1.00  0.00           H
ATOM   4446  HD3 LYS A 288      37.239  -2.510  15.603  1.00  0.00           H
ATOM   4447  HE2 LYS A 288      37.969  -3.941  17.373  1.00  0.00           H
ATOM   4448  HE3 LYS A 288      36.644  -4.790  17.151  1.00  0.00           H
ATOM   4449  HZ1 LYS A 288      38.388  -5.709  15.998  1.00  0.00           H
ATOM   4450  HZ2 LYS A 288      37.385  -5.273  15.047  1.00  0.00           H
ATOM   4451  HZ3 LYS A 288      38.589  -4.491  15.241  1.00  0.00           H
ATOM   4452  N   LYS A 289      35.077   2.473  16.611  1.00  0.00           N
ATOM   4453  CA  LYS A 289      35.484   3.844  16.332  1.00  0.00           C
ATOM   4454  C   LYS A 289      35.265   4.700  17.569  1.00  0.00           C
ATOM   4455  O   LYS A 289      34.240   4.574  18.245  1.00  0.00           O
ATOM   4456  CB  LYS A 289      34.714   4.433  15.146  1.00  0.00           C
ATOM   4457  CG  LYS A 289      35.145   5.853  14.814  1.00  0.00           C
ATOM   4458  CD  LYS A 289      34.714   6.308  13.434  1.00  0.00           C
ATOM   4459  CE  LYS A 289      35.384   7.626  13.079  1.00  0.00           C
ATOM   4460  NZ  LYS A 289      34.732   8.337  11.942  1.00  0.00           N
ATOM   4461  H   LYS A 289      34.609   2.375  17.326  1.00  0.00           H
ATOM   4462  HA  LYS A 289      36.430   3.851  16.119  1.00  0.00           H
ATOM   4463  HB2 LYS A 289      34.868   3.881  14.363  1.00  0.00           H
ATOM   4464  HB3 LYS A 289      33.768   4.448  15.360  1.00  0.00           H
ATOM   4465  HG2 LYS A 289      34.753   6.459  15.462  1.00  0.00           H
ATOM   4466  HG3 LYS A 289      36.113   5.904  14.854  1.00  0.00           H
ATOM   4467  HD2 LYS A 289      34.972   5.644  12.776  1.00  0.00           H
ATOM   4468  HD3 LYS A 289      33.753   6.436  13.418  1.00  0.00           H
ATOM   4469  HE2 LYS A 289      35.352   8.211  13.852  1.00  0.00           H
ATOM   4470  HE3 LYS A 289      36.305   7.453  12.832  1.00  0.00           H
ATOM   4471  HZ1 LYS A 289      35.158   9.101  11.776  1.00  0.00           H
ATOM   4472  HZ2 LYS A 289      34.755   7.829  11.212  1.00  0.00           H
ATOM   4473  HZ3 LYS A 289      33.883   8.517  12.142  1.00  0.00           H
ATOM   4474  N   GLY A 290      36.229   5.568  17.856  1.00  0.00           N
ATOM   4475  CA  GLY A 290      36.177   6.414  19.028  1.00  0.00           C
ATOM   4476  C   GLY A 290      36.375   5.612  20.297  1.00  0.00           C
ATOM   4477  O   GLY A 290      36.782   4.446  20.264  1.00  0.00           O
ATOM   4478  H   GLY A 290      36.933   5.684  17.375  1.00  0.00           H
ATOM   4479  HA2 GLY A 290      36.875   7.086  18.974  1.00  0.00           H
ATOM   4480  HA3 GLY A 290      35.315   6.856  19.071  1.00  0.00           H
ATOM   4481  N   PRO A 291      36.078   6.216  21.446  1.00  0.00           N
ATOM   4482  CA  PRO A 291      36.259   5.498  22.720  1.00  0.00           C
ATOM   4483  C   PRO A 291      35.423   4.229  22.731  1.00  0.00           C
ATOM   4484  O   PRO A 291      34.205   4.268  22.556  1.00  0.00           O
ATOM   4485  CB  PRO A 291      35.795   6.510  23.775  1.00  0.00           C
ATOM   4486  CG  PRO A 291      35.812   7.846  23.082  1.00  0.00           C
ATOM   4487  CD  PRO A 291      35.516   7.564  21.632  1.00  0.00           C
ATOM   4488  HA  PRO A 291      37.192   5.286  22.876  1.00  0.00           H
ATOM   4489  HB2 PRO A 291      34.899   6.287  24.073  1.00  0.00           H
ATOM   4490  HB3 PRO A 291      36.406   6.504  24.528  1.00  0.00           H
ATOM   4491  HG2 PRO A 291      35.133   8.422  23.466  1.00  0.00           H
ATOM   4492  HG3 PRO A 291      36.687   8.253  23.181  1.00  0.00           H
ATOM   4493  HD2 PRO A 291      34.561   7.569  21.465  1.00  0.00           H
ATOM   4494  HD3 PRO A 291      35.957   8.208  21.056  1.00  0.00           H
ATOM   4495  N   SER A 292      36.089   3.096  22.933  1.00  0.00           N
ATOM   4496  CA  SER A 292      35.461   1.781  22.820  1.00  0.00           C
ATOM   4497  C   SER A 292      35.702   0.967  24.084  1.00  0.00           C
ATOM   4498  O   SER A 292      36.615   0.130  24.136  1.00  0.00           O
ATOM   4499  CB  SER A 292      35.983   1.033  21.592  1.00  0.00           C
ATOM   4500  OG  SER A 292      36.114   1.910  20.483  1.00  0.00           O
ATOM   4501  H   SER A 292      36.922   3.062  23.142  1.00  0.00           H
ATOM   4502  HA  SER A 292      34.503   1.914  22.740  1.00  0.00           H
ATOM   4503  HB2 SER A 292      36.851   0.653  21.799  1.00  0.00           H
ATOM   4504  HB3 SER A 292      35.358   0.326  21.364  1.00  0.00           H
ATOM   4505  HG  SER A 292      36.688   2.500  20.650  1.00  0.00           H
ATOM   4506  N   PRO A 293      34.885   1.169  25.117  1.00  0.00           N
ATOM   4507  CA  PRO A 293      35.007   0.325  26.310  1.00  0.00           C
ATOM   4508  C   PRO A 293      34.631  -1.112  25.994  1.00  0.00           C
ATOM   4509  O   PRO A 293      33.723  -1.372  25.198  1.00  0.00           O
ATOM   4510  CB  PRO A 293      34.022   0.949  27.309  1.00  0.00           C
ATOM   4511  CG  PRO A 293      33.575   2.261  26.698  1.00  0.00           C
ATOM   4512  CD  PRO A 293      33.778   2.137  25.220  1.00  0.00           C
ATOM   4513  HA  PRO A 293      35.905   0.368  26.674  1.00  0.00           H
ATOM   4514  HB2 PRO A 293      33.266   0.354  27.434  1.00  0.00           H
ATOM   4515  HB3 PRO A 293      34.469   1.100  28.156  1.00  0.00           H
ATOM   4516  HG2 PRO A 293      32.639   2.411  26.902  1.00  0.00           H
ATOM   4517  HG3 PRO A 293      34.113   2.984  27.057  1.00  0.00           H
ATOM   4518  HD2 PRO A 293      32.979   1.798  24.787  1.00  0.00           H
ATOM   4519  HD3 PRO A 293      34.028   2.991  24.832  1.00  0.00           H
ATOM   4520  N   THR A 294      35.353  -2.047  26.616  1.00  0.00           N
ATOM   4521  CA  THR A 294      34.939  -3.438  26.607  1.00  0.00           C
ATOM   4522  C   THR A 294      33.652  -3.579  27.421  1.00  0.00           C
ATOM   4523  O   THR A 294      33.286  -2.669  28.168  1.00  0.00           O
ATOM   4524  CB  THR A 294      36.032  -4.333  27.185  1.00  0.00           C
ATOM   4525  OG1 THR A 294      36.060  -4.205  28.610  1.00  0.00           O
ATOM   4526  CG2 THR A 294      37.411  -3.953  26.622  1.00  0.00           C
ATOM   4527  H   THR A 294      36.081  -1.897  27.046  1.00  0.00           H
ATOM   4528  HA  THR A 294      34.776  -3.735  25.698  1.00  0.00           H
ATOM   4529  HB  THR A 294      35.846  -5.253  26.942  1.00  0.00           H
ATOM   4530  HG1 THR A 294      36.654  -4.704  28.932  1.00  0.00           H
ATOM   4531 HG21 THR A 294      38.043  -4.673  26.778  1.00  0.00           H
ATOM   4532 HG22 THR A 294      37.347  -3.791  25.668  1.00  0.00           H
ATOM   4533 HG23 THR A 294      37.737  -3.149  27.057  1.00  0.00           H
ATOM   4534  N   PRO A 295      32.941  -4.697  27.277  1.00  0.00           N
ATOM   4535  CA  PRO A 295      31.704  -4.863  28.061  1.00  0.00           C
ATOM   4536  C   PRO A 295      31.892  -4.566  29.542  1.00  0.00           C
ATOM   4537  O   PRO A 295      31.166  -3.742  30.103  1.00  0.00           O
ATOM   4538  CB  PRO A 295      31.322  -6.326  27.797  1.00  0.00           C
ATOM   4539  CG  PRO A 295      31.872  -6.603  26.435  1.00  0.00           C
ATOM   4540  CD  PRO A 295      33.175  -5.826  26.358  1.00  0.00           C
ATOM   4541  HA  PRO A 295      31.008  -4.288  27.705  1.00  0.00           H
ATOM   4542  HB2 PRO A 295      31.728  -6.903  28.463  1.00  0.00           H
ATOM   4543  HB3 PRO A 295      30.358  -6.427  27.813  1.00  0.00           H
ATOM   4544  HG2 PRO A 295      32.031  -7.555  26.332  1.00  0.00           H
ATOM   4545  HG3 PRO A 295      31.247  -6.297  25.759  1.00  0.00           H
ATOM   4546  HD2 PRO A 295      33.921  -6.368  26.659  1.00  0.00           H
ATOM   4547  HD3 PRO A 295      33.337  -5.510  25.455  1.00  0.00           H
ATOM   4548  N   ILE A 296      32.876  -5.188  30.190  1.00  0.00           N
ATOM   4549  CA  ILE A 296      33.055  -4.978  31.624  1.00  0.00           C
ATOM   4550  C   ILE A 296      33.502  -3.548  31.906  1.00  0.00           C
ATOM   4551  O   ILE A 296      33.101  -2.945  32.908  1.00  0.00           O
ATOM   4552  CB  ILE A 296      34.048  -6.006  32.195  1.00  0.00           C
ATOM   4553  CG1 ILE A 296      34.145  -5.865  33.714  1.00  0.00           C
ATOM   4554  CG2 ILE A 296      35.425  -5.829  31.562  1.00  0.00           C
ATOM   4555  CD1 ILE A 296      32.833  -6.102  34.449  1.00  0.00           C
ATOM   4556  H   ILE A 296      33.443  -5.726  29.830  1.00  0.00           H
ATOM   4557  HA  ILE A 296      32.200  -5.112  32.062  1.00  0.00           H
ATOM   4558  HB  ILE A 296      33.719  -6.894  31.983  1.00  0.00           H
ATOM   4559 HG12 ILE A 296      34.788  -6.512  34.044  1.00  0.00           H
ATOM   4560 HG13 ILE A 296      34.442  -4.966  33.924  1.00  0.00           H
ATOM   4561 HG21 ILE A 296      35.998  -6.559  31.843  1.00  0.00           H
ATOM   4562 HG22 ILE A 296      35.332  -5.835  30.596  1.00  0.00           H
ATOM   4563 HG23 ILE A 296      35.799  -4.983  31.853  1.00  0.00           H
ATOM   4564 HD11 ILE A 296      33.014  -6.195  35.397  1.00  0.00           H
ATOM   4565 HD12 ILE A 296      32.245  -5.345  34.297  1.00  0.00           H
ATOM   4566 HD13 ILE A 296      32.422  -6.912  34.109  1.00  0.00           H
ATOM   4567  N   GLU A 297      34.345  -2.984  31.038  1.00  0.00           N
ATOM   4568  CA  GLU A 297      34.742  -1.591  31.205  1.00  0.00           C
ATOM   4569  C   GLU A 297      33.531  -0.664  31.143  1.00  0.00           C
ATOM   4570  O   GLU A 297      33.422   0.284  31.930  1.00  0.00           O
ATOM   4571  CB  GLU A 297      35.769  -1.211  30.136  1.00  0.00           C
ATOM   4572  CG  GLU A 297      37.187  -1.665  30.456  1.00  0.00           C
ATOM   4573  CD  GLU A 297      38.143  -1.494  29.289  1.00  0.00           C
ATOM   4574  OE1 GLU A 297      37.698  -1.037  28.206  1.00  0.00           O
ATOM   4575  OE2 GLU A 297      39.343  -1.830  29.451  1.00  0.00           O
ATOM   4576  H   GLU A 297      34.694  -3.379  30.359  1.00  0.00           H
ATOM   4577  HA  GLU A 297      35.158  -1.482  32.074  1.00  0.00           H
ATOM   4578  HB2 GLU A 297      35.510  -1.620  29.295  1.00  0.00           H
ATOM   4579  HB3 GLU A 297      35.781  -0.245  30.044  1.00  0.00           H
ATOM   4580  HG2 GLU A 297      37.526  -1.142  31.199  1.00  0.00           H
ATOM   4581  HG3 GLU A 297      37.171  -2.606  30.694  1.00  0.00           H
ATOM   4582  N   GLY A 298      32.610  -0.916  30.206  1.00  0.00           N
ATOM   4583  CA  GLY A 298      31.400  -0.115  30.141  1.00  0.00           C
ATOM   4584  C   GLY A 298      30.516  -0.281  31.360  1.00  0.00           C
ATOM   4585  O   GLY A 298      29.834   0.663  31.776  1.00  0.00           O
ATOM   4586  H   GLY A 298      32.667  -1.533  29.611  1.00  0.00           H
ATOM   4587  HA2 GLY A 298      31.642   0.821  30.066  1.00  0.00           H
ATOM   4588  HA3 GLY A 298      30.890  -0.374  29.358  1.00  0.00           H
ATOM   4589  N   MET A 299      30.506  -1.474  31.949  1.00  0.00           N
ATOM   4590  CA  MET A 299      29.712  -1.696  33.153  1.00  0.00           C
ATOM   4591  C   MET A 299      30.321  -0.975  34.349  1.00  0.00           C
ATOM   4592  O   MET A 299      29.595  -0.395  35.167  1.00  0.00           O
ATOM   4593  CB  MET A 299      29.590  -3.190  33.427  1.00  0.00           C
ATOM   4594  CG  MET A 299      29.035  -3.958  32.268  1.00  0.00           C
ATOM   4595  SD  MET A 299      28.046  -5.309  32.832  1.00  0.00           S
ATOM   4596  CE  MET A 299      29.158  -6.666  32.860  1.00  0.00           C
ATOM   4597  H   MET A 299      30.944  -2.162  31.677  1.00  0.00           H
ATOM   4598  HA  MET A 299      28.817  -1.351  33.006  1.00  0.00           H
ATOM   4599  HB2 MET A 299      30.470  -3.545  33.627  1.00  0.00           H
ATOM   4600  HB3 MET A 299      28.998  -3.323  34.184  1.00  0.00           H
ATOM   4601  HG2 MET A 299      28.481  -3.374  31.727  1.00  0.00           H
ATOM   4602  HG3 MET A 299      29.765  -4.311  31.735  1.00  0.00           H
ATOM   4603  HE1 MET A 299      28.688  -7.454  33.176  1.00  0.00           H
ATOM   4604  HE2 MET A 299      29.493  -6.819  31.963  1.00  0.00           H
ATOM   4605  HE3 MET A 299      29.895  -6.459  33.457  1.00  0.00           H
ATOM   4606  N   ARG A 300      31.650  -1.000  34.462  1.00  0.00           N
ATOM   4607  CA  ARG A 300      32.304  -0.224  35.507  1.00  0.00           C
ATOM   4608  C   ARG A 300      31.993   1.257  35.357  1.00  0.00           C
ATOM   4609  O   ARG A 300      31.734   1.953  36.350  1.00  0.00           O
ATOM   4610  CB  ARG A 300      33.813  -0.449  35.463  1.00  0.00           C
ATOM   4611  CG  ARG A 300      34.279  -1.806  35.961  1.00  0.00           C
ATOM   4612  CD  ARG A 300      35.785  -1.775  36.191  1.00  0.00           C
ATOM   4613  NE  ARG A 300      36.370  -3.106  36.338  1.00  0.00           N
ATOM   4614  CZ  ARG A 300      36.999  -3.764  35.367  1.00  0.00           C
ATOM   4615  NH1 ARG A 300      37.115  -3.227  34.160  1.00  0.00           N
ATOM   4616  NH2 ARG A 300      37.505  -4.966  35.599  1.00  0.00           N
ATOM   4617  H   ARG A 300      32.182  -1.450  33.957  1.00  0.00           H
ATOM   4618  HA  ARG A 300      31.978  -0.524  36.370  1.00  0.00           H
ATOM   4619  HB2 ARG A 300      34.109  -0.359  34.543  1.00  0.00           H
ATOM   4620  HB3 ARG A 300      34.240   0.225  36.015  1.00  0.00           H
ATOM   4621  HG2 ARG A 300      33.838  -2.018  36.798  1.00  0.00           H
ATOM   4622  HG3 ARG A 300      34.077  -2.485  35.298  1.00  0.00           H
ATOM   4623  HD2 ARG A 300      36.211  -1.344  35.434  1.00  0.00           H
ATOM   4624  HD3 ARG A 300      35.969  -1.277  37.003  1.00  0.00           H
ATOM   4625  HE  ARG A 300      36.302  -3.491  37.104  1.00  0.00           H
ATOM   4626 HH11 ARG A 300      36.782  -2.449  34.002  1.00  0.00           H
ATOM   4627 HH12 ARG A 300      37.522  -3.655  33.536  1.00  0.00           H
ATOM   4628 HH21 ARG A 300      37.428  -5.323  36.377  1.00  0.00           H
ATOM   4629 HH22 ARG A 300      37.912  -5.390  34.970  1.00  0.00           H
ATOM   4630  N   LEU A 301      32.029   1.764  34.124  1.00  0.00           N
ATOM   4631  CA  LEU A 301      31.597   3.137  33.889  1.00  0.00           C
ATOM   4632  C   LEU A 301      30.132   3.321  34.270  1.00  0.00           C
ATOM   4633  O   LEU A 301      29.737   4.386  34.760  1.00  0.00           O
ATOM   4634  CB  LEU A 301      31.813   3.507  32.426  1.00  0.00           C
ATOM   4635  CG  LEU A 301      33.257   3.669  31.961  1.00  0.00           C
ATOM   4636  CD1 LEU A 301      33.329   3.571  30.447  1.00  0.00           C
ATOM   4637  CD2 LEU A 301      33.823   4.994  32.444  1.00  0.00           C
ATOM   4638  H   LEU A 301      32.293   1.343  33.422  1.00  0.00           H
ATOM   4639  HA  LEU A 301      32.132   3.734  34.435  1.00  0.00           H
ATOM   4640  HB2 LEU A 301      31.416   2.811  31.880  1.00  0.00           H
ATOM   4641  HB3 LEU A 301      31.367   4.353  32.263  1.00  0.00           H
ATOM   4642  HG  LEU A 301      33.801   2.959  32.336  1.00  0.00           H
ATOM   4643 HD11 LEU A 301      34.248   3.696  30.165  1.00  0.00           H
ATOM   4644 HD12 LEU A 301      33.015   2.695  30.172  1.00  0.00           H
ATOM   4645 HD13 LEU A 301      32.767   4.260  30.059  1.00  0.00           H
ATOM   4646 HD21 LEU A 301      34.773   5.022  32.249  1.00  0.00           H
ATOM   4647 HD22 LEU A 301      33.369   5.717  31.984  1.00  0.00           H
ATOM   4648 HD23 LEU A 301      33.679   5.069  33.400  1.00  0.00           H
ATOM   4649  N   GLY A 302      29.308   2.296  34.042  1.00  0.00           N
ATOM   4650  CA  GLY A 302      27.907   2.375  34.421  1.00  0.00           C
ATOM   4651  C   GLY A 302      27.687   2.523  35.912  1.00  0.00           C
ATOM   4652  O   GLY A 302      26.610   2.964  36.334  1.00  0.00           O
ATOM   4653  H   GLY A 302      29.538   1.553  33.673  1.00  0.00           H
ATOM   4654  HA2 GLY A 302      27.504   3.139  33.980  1.00  0.00           H
ATOM   4655  HA3 GLY A 302      27.455   1.567  34.129  1.00  0.00           H
ATOM   4656  N   MET A 303      28.681   2.155  36.721  1.00  0.00           N
ATOM   4657  CA  MET A 303      28.624   2.349  38.160  1.00  0.00           C
ATOM   4658  C   MET A 303      29.363   3.607  38.597  1.00  0.00           C
ATOM   4659  O   MET A 303      29.607   3.784  39.791  1.00  0.00           O
ATOM   4660  CB  MET A 303      29.199   1.133  38.882  1.00  0.00           C
ATOM   4661  CG  MET A 303      28.358  -0.140  38.779  1.00  0.00           C
ATOM   4662  SD  MET A 303      26.574   0.087  38.981  1.00  0.00           S
ATOM   4663  CE  MET A 303      26.475   0.934  40.521  1.00  0.00           C
ATOM   4664  H   MET A 303      29.409   1.785  36.451  1.00  0.00           H
ATOM   4665  HA  MET A 303      27.693   2.427  38.422  1.00  0.00           H
ATOM   4666  HB2 MET A 303      30.070   0.936  38.504  1.00  0.00           H
ATOM   4667  HB3 MET A 303      29.286   1.348  39.823  1.00  0.00           H
ATOM   4668  HG2 MET A 303      28.501  -0.531  37.903  1.00  0.00           H
ATOM   4669  HG3 MET A 303      28.650  -0.756  39.469  1.00  0.00           H
ATOM   4670  HE1 MET A 303      25.602   1.351  40.596  1.00  0.00           H
ATOM   4671  HE2 MET A 303      26.600   0.297  41.241  1.00  0.00           H
ATOM   4672  HE3 MET A 303      27.169   1.611  40.554  1.00  0.00           H
ATOM   4673  N   GLY A 304      29.730   4.477  37.655  1.00  0.00           N
ATOM   4674  CA  GLY A 304      30.408   5.717  37.962  1.00  0.00           C
ATOM   4675  C   GLY A 304      31.914   5.627  38.086  1.00  0.00           C
ATOM   4676  O   GLY A 304      32.556   6.650  38.360  1.00  0.00           O
ATOM   4677  H   GLY A 304      29.591   4.361  36.814  1.00  0.00           H
ATOM   4678  HA2 GLY A 304      30.210   6.357  37.260  1.00  0.00           H
ATOM   4679  HA3 GLY A 304      30.065   6.054  38.804  1.00  0.00           H
ATOM   4680  N   GLU A 305      32.498   4.450  37.896  1.00  0.00           N
ATOM   4681  CA  GLU A 305      33.935   4.284  38.057  1.00  0.00           C
ATOM   4682  C   GLU A 305      34.677   4.699  36.787  1.00  0.00           C
ATOM   4683  O   GLU A 305      34.296   4.320  35.676  1.00  0.00           O
ATOM   4684  CB  GLU A 305      34.261   2.832  38.411  1.00  0.00           C
ATOM   4685  CG  GLU A 305      35.750   2.548  38.537  1.00  0.00           C
ATOM   4686  CD  GLU A 305      36.044   1.114  38.958  1.00  0.00           C
ATOM   4687  OE1 GLU A 305      35.077   0.338  39.167  1.00  0.00           O
ATOM   4688  OE2 GLU A 305      37.243   0.766  39.081  1.00  0.00           O
ATOM   4689  H   GLU A 305      32.082   3.731  37.673  1.00  0.00           H
ATOM   4690  HA  GLU A 305      34.241   4.856  38.778  1.00  0.00           H
ATOM   4691  HB2 GLU A 305      33.846   2.618  39.261  1.00  0.00           H
ATOM   4692  HB3 GLU A 305      33.908   2.255  37.715  1.00  0.00           H
ATOM   4693  HG2 GLU A 305      36.175   2.701  37.678  1.00  0.00           H
ATOM   4694  HG3 GLU A 305      36.130   3.140  39.205  1.00  0.00           H
ATOM   4695  N   ALA A 306      35.741   5.473  36.953  1.00  0.00           N
ATOM   4696  CA  ALA A 306      36.555   5.877  35.815  1.00  0.00           C
ATOM   4697  C   ALA A 306      37.238   4.670  35.183  1.00  0.00           C
ATOM   4698  O   ALA A 306      37.579   3.691  35.857  1.00  0.00           O
ATOM   4699  CB  ALA A 306      37.610   6.900  36.240  1.00  0.00           C
ATOM   4700  H   ALA A 306      36.012   5.777  37.711  1.00  0.00           H
ATOM   4701  HA  ALA A 306      35.984   6.291  35.149  1.00  0.00           H
ATOM   4702  HB1 ALA A 306      38.137   7.151  35.465  1.00  0.00           H
ATOM   4703  HB2 ALA A 306      37.164   7.681  36.604  1.00  0.00           H
ATOM   4704  HB3 ALA A 306      38.183   6.502  36.914  1.00  0.00           H
ATOM   4705  N   GLN A 307      37.426   4.742  33.864  1.00  0.00           N
ATOM   4706  CA  GLN A 307      38.044   3.659  33.111  1.00  0.00           C
ATOM   4707  C   GLN A 307      38.921   4.234  32.010  1.00  0.00           C
ATOM   4708  O   GLN A 307      38.531   5.182  31.325  1.00  0.00           O
ATOM   4709  CB  GLN A 307      36.997   2.727  32.486  1.00  0.00           C
ATOM   4710  CG  GLN A 307      36.225   1.884  33.479  1.00  0.00           C
ATOM   4711  CD  GLN A 307      37.078   0.802  34.095  1.00  0.00           C
ATOM   4712  OE1 GLN A 307      37.138  -0.322  33.590  1.00  0.00           O
ATOM   4713  NE2 GLN A 307      37.748   1.135  35.201  1.00  0.00           N
ATOM   4714  H   GLN A 307      37.201   5.418  33.382  1.00  0.00           H
ATOM   4715  HA  GLN A 307      38.600   3.141  33.713  1.00  0.00           H
ATOM   4716  HB2 GLN A 307      36.355   3.268  32.000  1.00  0.00           H
ATOM   4717  HB3 GLN A 307      37.449   2.122  31.877  1.00  0.00           H
ATOM   4718  HG2 GLN A 307      35.897   2.453  34.192  1.00  0.00           H
ATOM   4719  HG3 GLN A 307      35.480   1.459  33.024  1.00  0.00           H
ATOM   4720 HE21 GLN A 307      37.678   1.930  35.523  1.00  0.00           H
ATOM   4721 HE22 GLN A 307      38.248   0.555  35.592  1.00  0.00           H
ATOM   4722  N   ASP A 308      40.102   3.646  31.844  1.00  0.00           N
ATOM   4723  CA  ASP A 308      40.993   3.968  30.734  1.00  0.00           C
ATOM   4724  C   ASP A 308      40.706   2.980  29.609  1.00  0.00           C
ATOM   4725  O   ASP A 308      41.057   1.797  29.704  1.00  0.00           O
ATOM   4726  CB  ASP A 308      42.450   3.902  31.181  1.00  0.00           C
ATOM   4727  CG  ASP A 308      43.424   4.093  30.034  1.00  0.00           C
ATOM   4728  OD1 ASP A 308      42.981   4.414  28.908  1.00  0.00           O
ATOM   4729  OD2 ASP A 308      44.643   3.924  30.262  1.00  0.00           O
ATOM   4730  H   ASP A 308      40.416   3.045  32.372  1.00  0.00           H
ATOM   4731  HA  ASP A 308      40.821   4.867  30.414  1.00  0.00           H
ATOM   4732  HB2 ASP A 308      42.614   4.601  31.833  1.00  0.00           H
ATOM   4733  HB3 ASP A 308      42.620   3.033  31.578  1.00  0.00           H
ATOM   4734  N   VAL A 309      40.074   3.463  28.545  1.00  0.00           N
ATOM   4735  CA  VAL A 309      39.589   2.603  27.474  1.00  0.00           C
ATOM   4736  C   VAL A 309      40.396   2.863  26.211  1.00  0.00           C
ATOM   4737  O   VAL A 309      41.028   3.908  26.043  1.00  0.00           O
ATOM   4738  CB  VAL A 309      38.075   2.808  27.202  1.00  0.00           C
ATOM   4739  CG1 VAL A 309      37.299   2.897  28.511  1.00  0.00           C
ATOM   4740  CG2 VAL A 309      37.849   4.061  26.344  1.00  0.00           C
ATOM   4741  H   VAL A 309      39.911   4.298  28.419  1.00  0.00           H
ATOM   4742  HA  VAL A 309      39.734   1.680  27.733  1.00  0.00           H
ATOM   4743  HB  VAL A 309      37.740   2.042  26.711  1.00  0.00           H
ATOM   4744 HG11 VAL A 309      36.349   2.877  28.316  1.00  0.00           H
ATOM   4745 HG12 VAL A 309      37.537   2.142  29.071  1.00  0.00           H
ATOM   4746 HG13 VAL A 309      37.528   3.726  28.958  1.00  0.00           H
ATOM   4747 HG21 VAL A 309      36.922   4.335  26.425  1.00  0.00           H
ATOM   4748 HG22 VAL A 309      38.432   4.769  26.660  1.00  0.00           H
ATOM   4749 HG23 VAL A 309      38.053   3.852  25.420  1.00  0.00           H
ATOM   4750  N   GLN A 310      40.359   1.888  25.309  1.00  0.00           N
ATOM   4751  CA  GLN A 310      40.998   2.011  24.006  1.00  0.00           C
ATOM   4752  C   GLN A 310      40.093   2.768  23.039  1.00  0.00           C
ATOM   4753  O   GLN A 310      38.898   2.471  22.929  1.00  0.00           O
ATOM   4754  CB  GLN A 310      41.311   0.623  23.449  1.00  0.00           C
ATOM   4755  CG  GLN A 310      41.925   0.628  22.069  1.00  0.00           C
ATOM   4756  CD  GLN A 310      43.382   1.039  22.093  1.00  0.00           C
ATOM   4757  OE1 GLN A 310      44.231   0.316  22.620  1.00  0.00           O
ATOM   4758  NE2 GLN A 310      43.679   2.212  21.529  1.00  0.00           N
ATOM   4759  H   GLN A 310      39.963   1.134  25.429  1.00  0.00           H
ATOM   4760  HA  GLN A 310      41.826   2.508  24.098  1.00  0.00           H
ATOM   4761  HB2 GLN A 310      41.937   0.184  24.047  1.00  0.00           H
ATOM   4762  HB3 GLN A 310      40.486   0.115  23.402  1.00  0.00           H
ATOM   4763  HG2 GLN A 310      41.869  -0.264  21.692  1.00  0.00           H
ATOM   4764  HG3 GLN A 310      41.443   1.256  21.509  1.00  0.00           H
ATOM   4765 HE21 GLN A 310      43.056   2.689  21.177  1.00  0.00           H
ATOM   4766 HE22 GLN A 310      44.492   2.490  21.517  1.00  0.00           H
ATOM   4767  N   ALA A 311      40.662   3.748  22.345  1.00  0.00           N
ATOM   4768  CA  ALA A 311      39.979   4.454  21.273  1.00  0.00           C
ATOM   4769  C   ALA A 311      40.436   3.900  19.928  1.00  0.00           C
ATOM   4770  O   ALA A 311      41.587   3.484  19.762  1.00  0.00           O
ATOM   4771  CB  ALA A 311      40.251   5.954  21.334  1.00  0.00           C
ATOM   4772  H   ALA A 311      41.464   4.027  22.483  1.00  0.00           H
ATOM   4773  HA  ALA A 311      39.021   4.327  21.358  1.00  0.00           H
ATOM   4774  HB1 ALA A 311      39.755   6.394  20.626  1.00  0.00           H
ATOM   4775  HB2 ALA A 311      39.964   6.291  22.198  1.00  0.00           H
ATOM   4776  HB3 ALA A 311      41.201   6.108  21.218  1.00  0.00           H
ATOM   4777  N   TRP A 312      39.518   3.884  18.967  1.00  0.00           N
ATOM   4778  CA  TRP A 312      39.785   3.304  17.659  1.00  0.00           C
ATOM   4779  C   TRP A 312      39.604   4.346  16.572  1.00  0.00           C
ATOM   4780  O   TRP A 312      38.713   5.198  16.653  1.00  0.00           O
ATOM   4781  CB  TRP A 312      38.877   2.112  17.381  1.00  0.00           C
ATOM   4782  CG  TRP A 312      39.203   0.919  18.233  1.00  0.00           C
ATOM   4783  CD1 TRP A 312      38.972   0.781  19.573  1.00  0.00           C
ATOM   4784  CD2 TRP A 312      39.814  -0.300  17.802  1.00  0.00           C
ATOM   4785  NE1 TRP A 312      39.400  -0.449  19.998  1.00  0.00           N
ATOM   4786  CE2 TRP A 312      39.923  -1.133  18.931  1.00  0.00           C
ATOM   4787  CE3 TRP A 312      40.278  -0.767  16.573  1.00  0.00           C
ATOM   4788  CZ2 TRP A 312      40.487  -2.405  18.867  1.00  0.00           C
ATOM   4789  CZ3 TRP A 312      40.832  -2.030  16.508  1.00  0.00           C
ATOM   4790  CH2 TRP A 312      40.932  -2.835  17.647  1.00  0.00           C
ATOM   4791  H   TRP A 312      38.726   4.208  19.051  1.00  0.00           H
ATOM   4792  HA  TRP A 312      40.706   3.000  17.635  1.00  0.00           H
ATOM   4793  HB2 TRP A 312      37.959   2.366  17.561  1.00  0.00           H
ATOM   4794  HB3 TRP A 312      38.974   1.851  16.452  1.00  0.00           H
ATOM   4795  HD1 TRP A 312      38.582   1.427  20.117  1.00  0.00           H
ATOM   4796  HE1 TRP A 312      39.349  -0.745  20.804  1.00  0.00           H
ATOM   4797  HE3 TRP A 312      40.216  -0.237  15.811  1.00  0.00           H
ATOM   4798  HZ2 TRP A 312      40.559  -2.941  19.624  1.00  0.00           H
ATOM   4799  HZ3 TRP A 312      41.144  -2.351  15.693  1.00  0.00           H
ATOM   4800  HH2 TRP A 312      41.309  -3.682  17.574  1.00  0.00           H
ATOM   4801  N   ASN A 313      40.490   4.290  15.577  1.00  0.00           N
ATOM   4802  CA  ASN A 313      40.364   5.044  14.341  1.00  0.00           C
ATOM   4803  C   ASN A 313      39.919   4.107  13.229  1.00  0.00           C
ATOM   4804  O   ASN A 313      40.094   2.890  13.306  1.00  0.00           O
ATOM   4805  CB  ASN A 313      41.692   5.702  13.958  1.00  0.00           C
ATOM   4806  CG  ASN A 313      42.355   6.386  15.125  1.00  0.00           C
ATOM   4807  OD1 ASN A 313      43.556   6.214  15.353  1.00  0.00           O
ATOM   4808  ND2 ASN A 313      41.586   7.173  15.869  1.00  0.00           N
ATOM   4809  H   ASN A 313      41.198   3.802  15.601  1.00  0.00           H
ATOM   4810  HA  ASN A 313      39.708   5.749  14.454  1.00  0.00           H
ATOM   4811  HB2 ASN A 313      42.298   5.022  13.623  1.00  0.00           H
ATOM   4812  HB3 ASN A 313      41.529   6.368  13.271  1.00  0.00           H
ATOM   4813 HD21 ASN A 313      41.920   7.585  16.546  1.00  0.00           H
ATOM   4814 HD22 ASN A 313      40.754   7.271  15.674  1.00  0.00           H
ATOM   4815  N   PHE A 314      39.356   4.689  12.183  1.00  0.00           N
ATOM   4816  CA  PHE A 314      38.943   3.937  11.004  1.00  0.00           C
ATOM   4817  C   PHE A 314      39.894   4.287   9.864  1.00  0.00           C
ATOM   4818  O   PHE A 314      39.851   5.403   9.329  1.00  0.00           O
ATOM   4819  CB  PHE A 314      37.496   4.234  10.614  1.00  0.00           C
ATOM   4820  CG  PHE A 314      36.931   3.237   9.651  1.00  0.00           C
ATOM   4821  CD1 PHE A 314      37.194   3.334   8.302  1.00  0.00           C
ATOM   4822  CD2 PHE A 314      36.157   2.183  10.103  1.00  0.00           C
ATOM   4823  CE1 PHE A 314      36.686   2.411   7.421  1.00  0.00           C
ATOM   4824  CE2 PHE A 314      35.646   1.258   9.226  1.00  0.00           C
ATOM   4825  CZ  PHE A 314      35.913   1.372   7.884  1.00  0.00           C
ATOM   4826  H   PHE A 314      39.198   5.533  12.129  1.00  0.00           H
ATOM   4827  HA  PHE A 314      39.010   2.989  11.198  1.00  0.00           H
ATOM   4828  HB2 PHE A 314      36.946   4.223  11.414  1.00  0.00           H
ATOM   4829  HB3 PHE A 314      37.456   5.109  10.197  1.00  0.00           H
ATOM   4830  HD1 PHE A 314      37.721   4.031   7.985  1.00  0.00           H
ATOM   4831  HD2 PHE A 314      35.980   2.100  11.013  1.00  0.00           H
ATOM   4832  HE1 PHE A 314      36.864   2.489   6.512  1.00  0.00           H
ATOM   4833  HE2 PHE A 314      35.122   0.557   9.540  1.00  0.00           H
ATOM   4834  HZ  PHE A 314      35.571   0.746   7.288  1.00  0.00           H
ATOM   4835  N   GLY A 315      40.747   3.329   9.499  1.00  0.00           N
ATOM   4836  CA  GLY A 315      41.736   3.526   8.474  1.00  0.00           C
ATOM   4837  C   GLY A 315      41.316   2.888   7.171  1.00  0.00           C
ATOM   4838  O   GLY A 315      40.185   2.409   7.020  1.00  0.00           O
ATOM   4839  H   GLY A 315      40.764   2.543   9.846  1.00  0.00           H
ATOM   4840  HA2 GLY A 315      41.865   4.476   8.326  1.00  0.00           H
ATOM   4841  HA3 GLY A 315      42.577   3.133   8.755  1.00  0.00           H
ATOM   4842  N   PRO A 316      42.235   2.865   6.202  1.00  0.00           N
ATOM   4843  CA  PRO A 316      41.864   2.389   4.857  1.00  0.00           C
ATOM   4844  C   PRO A 316      41.412   0.944   4.837  1.00  0.00           C
ATOM   4845  O   PRO A 316      40.631   0.558   3.955  1.00  0.00           O
ATOM   4846  CB  PRO A 316      43.150   2.597   4.041  1.00  0.00           C
ATOM   4847  CG  PRO A 316      44.245   2.636   5.054  1.00  0.00           C
ATOM   4848  CD  PRO A 316      43.652   3.272   6.279  1.00  0.00           C
ATOM   4849  HA  PRO A 316      41.161   2.948   4.490  1.00  0.00           H
ATOM   4850  HB2 PRO A 316      43.274   1.859   3.424  1.00  0.00           H
ATOM   4851  HB3 PRO A 316      43.100   3.433   3.551  1.00  0.00           H
ATOM   4852  HG2 PRO A 316      44.544   1.734   5.246  1.00  0.00           H
ATOM   4853  HG3 PRO A 316      44.984   3.166   4.716  1.00  0.00           H
ATOM   4854  HD2 PRO A 316      44.069   2.929   7.085  1.00  0.00           H
ATOM   4855  HD3 PRO A 316      43.738   4.238   6.246  1.00  0.00           H
ATOM   4856  N   MET A 317      41.867   0.133   5.788  1.00  0.00           N
ATOM   4857  CA  MET A 317      41.541  -1.285   5.821  1.00  0.00           C
ATOM   4858  C   MET A 317      40.615  -1.640   6.978  1.00  0.00           C
ATOM   4859  O   MET A 317      40.404  -2.826   7.256  1.00  0.00           O
ATOM   4860  CB  MET A 317      42.826  -2.108   5.900  1.00  0.00           C
ATOM   4861  CG  MET A 317      43.856  -1.732   4.842  1.00  0.00           C
ATOM   4862  SD  MET A 317      43.507  -2.545   3.270  1.00  0.00           S
ATOM   4863  CE  MET A 317      44.327  -4.119   3.545  1.00  0.00           C
ATOM   4864  H   MET A 317      42.374   0.387   6.435  1.00  0.00           H
ATOM   4865  HA  MET A 317      41.091  -1.519   4.994  1.00  0.00           H
ATOM   4866  HB2 MET A 317      43.231  -1.972   6.771  1.00  0.00           H
ATOM   4867  HB3 MET A 317      42.605  -3.045   5.780  1.00  0.00           H
ATOM   4868  HG2 MET A 317      43.837  -0.772   4.701  1.00  0.00           H
ATOM   4869  HG3 MET A 317      44.738  -2.006   5.139  1.00  0.00           H
ATOM   4870  HE1 MET A 317      44.879  -4.326   2.775  1.00  0.00           H
ATOM   4871  HE2 MET A 317      44.878  -4.053   4.340  1.00  0.00           H
ATOM   4872  HE3 MET A 317      43.655  -4.808   3.665  1.00  0.00           H
ATOM   4873  N   GLY A 318      40.057  -0.641   7.651  1.00  0.00           N
ATOM   4874  CA  GLY A 318      39.153  -0.879   8.747  1.00  0.00           C
ATOM   4875  C   GLY A 318      39.664  -0.289  10.039  1.00  0.00           C
ATOM   4876  O   GLY A 318      40.680   0.408  10.076  1.00  0.00           O
ATOM   4877  H   GLY A 318      40.192   0.191   7.484  1.00  0.00           H
ATOM   4878  HA2 GLY A 318      38.292  -0.481   8.546  1.00  0.00           H
ATOM   4879  HA3 GLY A 318      39.039  -1.834   8.869  1.00  0.00           H
ATOM   4880  N   PRO A 319      38.963  -0.562  11.133  1.00  0.00           N
ATOM   4881  CA  PRO A 319      39.375   0.004  12.424  1.00  0.00           C
ATOM   4882  C   PRO A 319      40.751  -0.486  12.855  1.00  0.00           C
ATOM   4883  O   PRO A 319      41.152  -1.623  12.588  1.00  0.00           O
ATOM   4884  CB  PRO A 319      38.280  -0.469  13.394  1.00  0.00           C
ATOM   4885  CG  PRO A 319      37.556  -1.582  12.679  1.00  0.00           C
ATOM   4886  CD  PRO A 319      37.689  -1.302  11.214  1.00  0.00           C
ATOM   4887  HA  PRO A 319      39.380   0.973  12.379  1.00  0.00           H
ATOM   4888  HB2 PRO A 319      38.685  -0.793  14.213  1.00  0.00           H
ATOM   4889  HB3 PRO A 319      37.676   0.265  13.590  1.00  0.00           H
ATOM   4890  HG2 PRO A 319      37.965  -2.432  12.903  1.00  0.00           H
ATOM   4891  HG3 PRO A 319      36.622  -1.584  12.943  1.00  0.00           H
[truncated: 503,822 more chars]
