# Supplementary material for: Structure and inhibition of Cryptococcus neoformans sterylglucosidase to develop antifungal agents
Source: Nat Commun. 2021 Oct 7;12:5885. doi: 10.1038/s41467-021-26163-5 (PMC8497620; doi:10.1038/s41467-021-26163-5)
Supplement: Supplementary file 6 — source data [file 41467_2021_26163_MOESM6_ESM.xlsx]

## Sheet: Fig 1d
FIGURE 1d					Turnover (s-1)
	mol% Erg-glc	Turnover (mol ergosterol / sec/ mol enzyme)			Michaelis-Menten	Erg-Glc	C6-NBD-GlcCer
	0	0	0		Best-fit values
	0.04	0.0456751	0.112312		Vmax	0.721	0.01082
	0.07	0.106416	0.108247		Km	0.3118	1.734
	0.1	0.184897	0.17419		Std. Error
	0.2	0.304528	0.286151		Vmax	0.02752	0.0008922
	0.5	0.468809	0.409122		Km	0.03769	0.3705
	0.9	0.607951	0.503312		95% Confidence Intervals
	1.2	0.59443	0.518941		Vmax	0.6627 to 0.7794	0.008982 to 0.01267
	2	0.643765	0.601605		Km	0.2319 to 0.3918	0.9695 to 2.499
					Goodness of Fit
	mol% C6-NBD-GlcCer	Turnover (mol C6-NBD-Ceramide / sec/ mol enzyme)			Degrees of Freedom	16	24
	0	0	0		R²	0.9817	0.9437
	0.1	0	0.000542804		Absolute Sum of Squares	0.01647	1.242e-05
	0.3	0.000916626	0.000999113		Sy.x	0.03209	0.0007193
	0.7	0.00243127	0.00251288		Constraints
	1	0.00385641	0.00379203		Km	Km > 0.0	Km > 0.0
	1.5	0.00506865	0.00511436		Number of points
	2	0.00657125	0.00514943		Analyzed	18	26
	2.5	0.00727808	0.00667467
	3	0.00845299	0.0080081
	3.5	0.00764518	0.00742303
	4	0.00738204	0.00824994
	4.5	0.00642987	0.00704315
	5	0.00754106	0.00723731

## Sheet: Fig 1e
FIGURE 1e
	9-methyl ceramide (pmol/mL)
	Control (No enzyme)	Sgl1 10 g	Sgl1 50 g	Cerezyme 10 g	Cerezyme 50 g
	0	4.856	3.035	221.543	243.428
	2.01	2.786	1.977	250.417	279.737
	0	2.184	2.908	226.634	384.828
	0	1.658	2.883	267.483	393.256

## Sheet:  Fig 2a
FIGURE 2a
	mol Ergosterol/ Min/ mol Sgl1
	Cn Sgl1 wt	Cn Sgl1 Δ723-777
	95.5011	93.0811
	80.7897	92.7764
	90.304	96.9067

## Sheet: Fig 3e
FIGURE 3e
		pmol Ergosterol / pmol enzyme/ time minutes
	Sgl1 Δ723-777 mutants	K47A	H142A	D144A	E270A	L290Q	L431Q	Y453A	L458Q	A470Q	E520S	W570A	E587A	723-777
		0	2.40443	0.613313	0.509569	82.4129	85.8852	0.515672	33.4668	85.0705	0	5.78834	0.607211	88.6223
		0	2.63023	0	0.533979	81.4547	86.8647	0.524825	32.4995	85.7327	0	5.38251	0.619416	90.4439
		0	2.46851	0	0	82.0681	93.3793	0	33.4454	97.4891	0	5.87988	0	88.546
		0	2.75839	0	0	76.6489	84.8325	0	48.2931	99.2497	0	5.48015	0	85.9463
		pmol Resorufin / pmol enzyme/ time minutes
	Sgl1 Δ723-777 mutants	K47A	H142A	D144A	E270A	L290Q	L431Q	Y453A	L458Q	A470Q	E520S	W570A	E587A	723-777
		0.317853	0.880924	0.14629	3.29584	11.9041	30.5975	0.139608	7.82667	14.2099	0	3.74119	0.0873132	36.1301
		0.315489	0.824106	0.15236	3.10794	11.7477	30.518	0.1556	6.66714	14.0458	0	3.69996	0.118246	39.9307
		0.315606	0.964618	0.163975	3.14199	11.9383	31.5231	0.159539	7.9999	15.1705	0	3.83201	0.0916905	38.9239
		0.342191	0.970572	0.175589	3.44467	13.6088	34.8447	0.179879	8.03247	16.9199	0	4.20758	0.104822	39.6919
		0.336252	0.908822	0.167409	3.97433	11.8079	25.2918	0.155716	7.81602	16.1803	0	4.17808	0.41716	41.4143
		0.33151	0.930067	0.157438	3.77078	12.1412	26.1721	0.148713	8.05517	15.9759	0	4.31675	0.379223	41.6665
		0.340848	0.946511	0.173488	4.28118	12.496	27.4684	0.170844	8.64261	16.8984	0	4.17952	0.414242	38.9169
		0.365653	1.00943	0.156806	4.77713	14.2116	30.4827	0.159312	8.73088	18.7724	0	4.90638	0.452616	38.847

## Sheet: Fig 4b
FFIGURE 4 b
	Z'factor calculation																Interpretation
	Plate	Negative control (NC)	Positive control without DMSO (PC)	DMSO control						Positive control			DMSO control				Z’-factor value	Relevance to screening
							Average	SD		numerator	denominator	Z'-factor	numerator	denominator	Z'-factor		1	Ideal assay
	1	1.183	769.82	868.817		NC	1.21283	0.0759932		44.5563	864.414	0.948455	80.5899	797.847	0.898991		1 > Z ≥ 0.5	Excellent assay
		1.192	812.552	880.152		PC	799.06	26.7873									0.5 > Z > 0	A double assay
		1.342	784.666	854.934		DMSO	865.627	14.7761									0	A “yes/no” type assay
		1.239	829.201	864.885													<0	Screening essentially impossible
		1.112		886.287
		1.209		847.167
				868.064
				854.711
	Plate	Negative control (NC)	Positive control without DMSO (PC)	DMSO control						Positive control			DMSO control
							Average	SD		numerator	denominator	Z'-factor	numerator	denominator	Z'-factor
	2	1.183	489.162	611.906		NC	1.21283	0.0759932	Plate1	66.3538	625.283	0.893882	44.5743	533.878	0.916508
		1.192	508.827	611.628		PC	535.091	14.7821									Zhang, J. H., Chung, T. D. & Oldenburg, K. R. A Simple Statistical Parameter for Use in Evaluation and Validation of High Throughput Screening Assays. J Biomol Screen 4, 67-73, doi:10.1177/108705719900400206 (1999).
		1.342	522.277	556.797		DMSO	626.496	22.0419
		1.239	518.348	603.316
		1.112	590.197	600.988
		1.209	581.734	577.3
				595.324
				854.711
	Plate	Negative control (NC)	Positive control without DMSO (PC)	DMSO control						Positive control			DMSO control
							Average	SD		numerator	denominator	Z'-factor	numerator	denominator	Z'-factor
	3	1.183	545.552	691.514		NC	1.21283	0.0759932	Plate1	213.651	643.774	0.668127	10.8766	545.501	0.980061
		1.192	543.803	714.395		PC	546.714	3.54955
		1.342	538.719	663.646		DMSO	644.987	71.1411
		1.239	558.78	645.014
		1.112		582.685
		1.209		524.665
				692.992
	Plate	Negative control (NC)	Positive control without DMSO (PC)	DMSO control						Positive control			DMSO control
							Average	SD		numerator	denominator	Z'-factor	numerator	denominator	Z'-factor
	4	1.183	712.29	744.713		NC	1.21283	0.0759932	Plate1	77.9065	744.476	0.895354	66.2251	693.728	0.904537
		1.192	649.091	778.898		PC	694.941	21.999
		1.342	680.765	725.162		DMSO	745.689	25.8929
		1.239	703.877	731.349
		1.112	687.338	705.212
		1.209	691.55	757.699
			706.066	776.792
			728.549
	Plate	Negative control (NC)	Positive control without DMSO (PC)	DMSO control						Positive control			DMSO control
							Average	SD		numerator	denominator	Z'-factor	numerator	denominator	Z'-factor
	5	1.183	630.447	651.913		NC	1.21283	0.0759932	Plate1	69.8165	643.657	0.891532	118.145	568.929	0.792337
		1.192	526.346	651.434		PC	570.142	39.3058
		1.342	586.19	604.686		DMSO	644.87	23.1962
		1.239	579.034	626.375
		1.112	557.968	618.14
		1.209	528.797	664.405
			558.135	697.135
			594.218
	Plate	Negative control (NC)	Positive control without DMSO (PC)	DMSO control						Positive control			DMSO control
							Average	SD		numerator	denominator	Z'-factor	numerator	denominator	Z'-factor
	6	1.183	567.708	411.282		NC	1.21283	0.0759932	Plate1	47.1049	423.41	0.888749	51.6883	554.558	0.906794
		1.192	527.159	393.602		PC	555.771	17.1535
		1.342	557.652	399.039		DMSO	424.623	15.6256
		1.239	573.615	427.333
		1.112	544.655	427.337
		1.209	544.51	428.826
			575.096	450.646
				458.915
	Plate	Negative control (NC)	Positive control without DMSO (PC)	DMSO control						Positive control			DMSO control
							Average	SD		numerator	denominator	Z'-factor	numerator	denominator	Z'-factor
	7	1.183	578.106	408.875		NC	1.21283	0.0759932	Plate1	43.2315	388.871	0.888828	87.9696	533.518	0.835114
		1.192	565.635	390.334		PC	534.731	29.2472
		1.342	523.891	374.82		DMSO	390.084	14.3345
		1.239	529.323	384.038
		1.112	504.061	367.645
		1.209	515.638	379.858
			526.462	400.695
				414.408
	Plate	Negative control (NC)	Positive control without DMSO (PC)	DMSO control						Positive control			DMSO control
							Average	SD		numerator	denominator	Z'-factor	numerator	denominator	Z'-factor
	8	1.183	509.807	500.487		NC	1.21283	0.0759932	Plate1	18.4332	494.983	0.96276	29.1199	505.329	0.942374
		1.192	508.232	491.905		PC	506.542	9.63064
		1.342	515.299			DMSO	496.196	6.06839
		1.239	492.829
		1.112
		1.209
	Plate	Negative control (NC)	Positive control without DMSO (PC)	DMSO control						Positive control			DMSO control
							Average	SD		numerator	denominator	Z'-factor	numerator	denominator	Z'-factor
	9	1.183	509.807	500.487		NC	1.239	0.0759932	Plate1	18.4332	494.957	0.962758	29.1199	505.303	0.942371
		1.192	508.232	491.905		PC	506.542	9.63064
		1.342	515.299			DMSO	496.196	6.06839
		1.239	492.829
		1.112
		1.209
	Plate	Negative control (NC)	Positive control without DMSO (PC)	DMSO control						Positive control			DMSO control
							Average	SD		numerator	denominator	Z'-factor	numerator	denominator	Z'-factor
	10	1.183	734.648	943.404		NC	1.21283	0.0759932	Plate1	162.365	846.128	0.808108	88.7245	760.857	0.883389
		1.192		849.304		PC	762.07	29.4988
		1.342	761.334	781.083		DMSO	847.341	54.0456
		1.239	752.046	834.229
		1.112	811.973	829.902
		1.209	750.347	822.923
				870.54
	Plate	Negative control (NC)	Positive control without DMSO (PC)	DMSO control						Positive control			DMSO control
							Average	SD		numerator	denominator	Z'-factor	numerator	denominator	Z'-factor
	11	1.183	568.653	729.121		NC	1.21283	0.0759932	Plate1	116.877	704.773	0.834163	64.6856	599.931	0.892178
		1.192	585.791	733.943		PC	601.144	21.4859
		1.342	590.197	735.354		DMSO	705.986	38.8831
		1.239	601.312	693.444
		1.112		635.373
		1.209	626.714	688.542
			634.199	726.125
	Plate	Negative control (NC)	Positive control without DMSO (PC)	DMSO control						Positive control			DMSO control
							Average	SD		numerator	denominator	Z'-factor	numerator	denominator	Z'-factor
	12	1.183	668.397	784.76		NC	1.21283	0.0759932	Plate1	227.598	652.283	0.651075	107.182	658.331	0.837191
		1.192	625.931	671.622		PC	659.544	35.6514
		1.342	612.382	602.98		DMSO	653.495	75.7898
		1.239	592.302	615.866
		1.112		569.553
		1.209	674.399	631.62
			698.465	698.067
			744.931
	Plate	Negative control (NC)	Positive control without DMSO (PC)	DMSO control						Positive control			DMSO control
							Average	SD		numerator	denominator	Z'-factor	numerator	denominator	Z'-factor
	13	1.183	683.375	801.832		NC	1.21283	0.0759932	Plate1	189.029	857.042	0.77944	74.239	657.055	0.887012
		1.192	672.882	767.87		PC	658.268	24.6704
		1.342	667.984	878.296		DMSO	858.255	62.9338
		1.239	612.931	908.61
		1.112	651.693	798.242
		1.209	660.743	913.193
				939.744
	Plate	Negative control (NC)	Positive control without DMSO (PC)	DMSO control						Positive control			DMSO control
							Average	SD		numerator	denominator	Z'-factor	numerator	denominator	Z'-factor
	14	1.183	798.098	906.689		NC	1.21283	0.0759932	Plate1	251.469	892.888	0.718364	110.608	777.951	0.857822
		1.192	748.663	893.111		PC	779.164	36.7932
		1.342	745.661	894.473		DMSO	894.101	83.7472
		1.239	818.75	961.893
		1.112	730.656	742.642
		1.209	803.358	980.166
			808.963	879.735
	Plate	Negative control (NC)	Positive control without DMSO (PC)	DMSO control						Positive control			DMSO control
							Average	SD		numerator	denominator	Z'-factor	numerator	denominator	Z'-factor
	15	1.183	646.604	797.49		NC	1.21283	0.0759932	Plate1	198.635	683.432	0.709356	27.4446	645.502	0.957483
		1.192	647.66	682.691		PC	646.715	9.07221
		1.342	650.796	648.338		DMSO	684.645	66.1357
		1.239		677.478
		1.112	632.019	597.888
		1.209	656.497	661.48
				727.147
	Plate	Negative control (NC)	Positive control without DMSO (PC)	DMSO control						Positive control			DMSO control
							Average	SD		numerator	denominator	Z'-factor	numerator	denominator	Z'-factor
	16	1.183	645.848	691.732		NC	1.21283	0.0759932	Plate1	51.2777	676.747	0.924229	126.394	576.201	0.780642
		1.192	520.321	669.917		PC	577.414	42.0554
		1.342	578.358	655.697		DMSO	677.96	17.0166
		1.239	585.117	690.063
		1.112	548.337	656.104
		1.209	571.916	688.647
			591.999	693.557
	Plate	Negative control (NC)	Positive control without DMSO (PC)	DMSO control						Positive control			DMSO control
							Average	SD		numerator	denominator	Z'-factor	numerator	denominator	Z'-factor
	17	1.183	423.864	520.237		NC	1.21283	0.0759932	Plate1	73.7374	502.075	0.853135	63.6149	377.409	0.831443
		1.192	395.473	504.837		PC	378.621	21.129
		1.342	369.645	467.655		DMSO	503.288	24.5031
		1.239	374.813	454.574
		1.112	368.199	478.592
		1.209	386.212	496.099
			332.144	526.086
				578.226
	Plate	Negative control (NC)	Positive control without DMSO (PC)	DMSO control						Positive control			DMSO control
							Average	SD		numerator	denominator	Z'-factor	numerator	denominator	Z'-factor
	18	1.183	423.272	511.376		NC	1.21283	0.0759932	Plate1	167.267	424.498	0.605964	85.2575	382.184	0.77692
		1.192	368.197	473.165		PC	383.397	28.3432
		1.342	352.079	369.36		DMSO	425.711	55.6798
		1.239	363.975	387.057
		1.112	360.908	393.054
		1.209	398.766	412.076
			416.58	433.887
	Plate	Negative control (NC)	Positive control without DMSO (PC)	DMSO control						Positive control			DMSO control
							Average	SD		numerator	denominator	Z'-factor	numerator	denominator	Z'-factor
	19	1.183	393.571	418.47		NC	1.21283	0.0759932	Plate1	72.0891	428.125	0.831617	64.9578	386.184	0.831796
		1.192	357.744	472.223		PC	387.397	21.5766
		1.342	422.279	423.875		DMSO	429.338	23.9537
		1.239	407.553	426.127
		1.112	389.399	406.214
		1.209	397.317	409.278
			393.016	449.181
			338.294
	Plate	Negative control (NC)	Positive control without DMSO (PC)	DMSO control						Positive control			DMSO control
							Average	SD		numerator	denominator	Z'-factor	numerator	denominator	Z'-factor
	20	1.183	407.75	416.184		NC	1.21283	0.0759932	Plate1	118.84	420.755	0.717554	45.944	422.82	0.891339
		1.192	433.199	491.747		PC	424.032	15.2387
		1.342	435.049	467.624		DMSO	421.968	39.5375
		1.239	439.443	428.744
		1.112	424.181	390.474
		1.209	453.115	400.474
			391.718	358.527
			407.805
	Plate	Negative control (NC)	Positive control without DMSO (PC)	DMSO control						Positive control			DMSO control
							Average	SD		numerator	denominator	Z'-factor	numerator	denominator	Z'-factor
	21	1.183	444.878	576.744		NC	1.21283	0.0759932	Plate1	105.855	514.57	0.794285	111.485	459.119	0.757177
		1.192	433.672	572.617		PC	460.332	37.0856
		1.342	533.483	533.58		DMSO	515.783	35.209
		1.239	500.273	505.662
		1.112	487.545	492.843
		1.209	465.75	514.132
			406.668	456.461
			410.389	474.224
	Plate	Negative control (NC)	Positive control without DMSO (PC)	DMSO control						Positive control			DMSO control
							Average	SD		numerator	denominator	Z'-factor	numerator	denominator	Z'-factor
	22	1.183	493.563	526.873		NC	1.21283	0.0759932	Plate1	84.2962	487.168	0.826967	63.0976	447.026	0.85885
		1.192	455.977	465.143		PC	448.238	20.9565
		1.342	442.784	453.936		DMSO	488.381	28.0227
		1.239	446.921	452.159
		1.112	436.168	459.79
		1.209	442.181	471.19
			408.937	512.667
			459.376	565.287
	Plate	Negative control (NC)	Positive control without DMSO (PC)	DMSO control						Positive control			DMSO control
							Average	SD		numerator	denominator	Z'-factor	numerator	denominator	Z'-factor
	23	1.183	428.664	441.274		NC	1.21283	0.0759932	Plate1	92.1193	436.179	0.788804	102.481	406.868	0.748123
		1.192	384.951	474.425		PC	408.081	34.0842
		1.342	476.645	444.98		DMSO	437.392	30.6305
		1.239	435.156	434.447
		1.112	387.591	380.341
		1.209	414.832	431.636
			372.855	453.627
			363.952	438.407
	Plate	Negative control (NC)	Positive control without DMSO (PC)	DMSO control						Positive control			DMSO control
							Average	SD		numerator	denominator	Z'-factor	numerator	denominator	Z'-factor
	24	1.183	520.374	481.713		NC	1.21283	0.0759932	Plate1	122.679	483.275	0.74615	59.3696	478.956	0.876044
		1.192	474.203	537.861		PC	480.169	19.7139
		1.342	479.647	460.827		DMSO	484.488	40.817
		1.239	461.884	461.911
		1.112	481.586	459.575
		1.209	487.222	548.507
				437.025
			456.264	488.482
	Plate	Negative control (NC)	Positive control without DMSO (PC)	DMSO control						Positive control			DMSO control
							Average	SD		numerator	denominator	Z'-factor	numerator	denominator	Z'-factor
	25	1.183	536.382	644.333		NC	1.21283	0.0759932	Plate1	129.701	651.651	0.800966	80.0558	532.304	0.849605
		1.192	522.841	700.597		PC	533.517	26.6093
		1.342	586.032	684.316		DMSO	652.864	43.1576
		1.239	578.96	690.274
		1.112	536.53	585.712
		1.209	571.802	639.184
			454.335	576.698
			481.252	701.798
	Plate	Negative control (NC)	Positive control without DMSO (PC)	DMSO control						Positive control			DMSO control
							Average	SD		numerator	denominator	Z'-factor	numerator	denominator	Z'-factor
	26	1.183	410.654	414.462		NC	1.21283	0.0759932	Plate1	63.1049	414.646	0.84781	29.1968	420.508	0.930568
		1.192	411.311	448.155		PC	421.721	9.65628
		1.342	405.555	402.288		DMSO	415.859	20.959
		1.239	400.88	398.586
		1.112	396.484	388.059
		1.209	424.096	402.564
				354.031
			503.066	518.724
	Plate	Negative control (NC)	Positive control without DMSO (PC)	DMSO control						Positive control			DMSO control
							Average	SD		numerator	denominator	Z'-factor	numerator	denominator	Z'-factor
	27	1.183	354.654	368.173		NC	1.21283	0.0759932	Plate1	114.685	380.289	0.698428	48.0328	366.115	0.868804
		1.192	399.116	441.686		PC	367.327	15.9349
		1.342	388.198	427.458		DMSO	381.502	38.1522
		1.239	376.491	351.94
		1.112	367.872	360.153
		1.209	367.937	368.314
			338.539	324.27
			345.812	410.022
	Plate	Negative control (NC)	Positive control without DMSO (PC)	DMSO control						Positive control			DMSO control
							Average	SD		numerator	denominator	Z'-factor	numerator	denominator	Z'-factor
	28	1.183	373.949	406.217		NC	1.21283	0.0759932	Plate1	76.4762	428.662	0.821593	39.0276	371.594	0.894973
		1.192	381.948	454.303		PC	372.807	12.9332
		1.342	388.518	436.356		DMSO	429.875	25.4161
		1.239	380.187	393.193
		1.112	351.97	432.062
		1.209	367.77	455.977
				417.908
			365.309	442.982
	Plate	Negative control (NC)	Positive control without DMSO (PC)	DMSO control						Positive control			DMSO control
							Average	SD		numerator	denominator	Z'-factor	numerator	denominator	Z'-factor
	29	1.183	461.506	527.665		NC	1.21283	0.0759932	Plate1	107.963	490.117	0.779719	92.6537	440.896	0.789851
		1.192	484.308	523.708		PC	442.108	30.8086
		1.342	420.04	509.549		DMSO	491.33	35.9118
		1.239	429.711	447.281
		1.112	410.438	450.057
		1.209		480.453
				434.085
			446.647	557.841
	Plate	Negative control (NC)	Positive control without DMSO (PC)	DMSO control						Positive control			DMSO control
							Average	SD		numerator	denominator	Z'-factor	numerator	denominator	Z'-factor
	30	1.183	444.587	490.952		NC	1.21283	0.0759932	Plate1	80.6255	517.305	0.844143	67.9834	484.586	0.859708
		1.192	478.228	518.741		PC	485.799	22.5851
		1.342	499.737	571.183		DMSO	518.517	26.7992
		1.239	484.827	532.639
		1.112	475.057	511.033
		1.209	509.671	522.166
				469.296
			508.483	532.129
	Plate	Negative control (NC)	Positive control without DMSO (PC)	DMSO control						Positive control			DMSO control
							Average	SD		numerator	denominator	Z'-factor	numerator	denominator	Z'-factor
	31	1.183	612.699	511.681		NC	1.21283	0.0759932	Plate1	152.778	613.135	0.750825	21.433	613.315	0.965054
		1.192	616.468	638.82		PC	614.528	7.06832
		1.342	604.702	646.36		DMSO	614.348	50.8499
		1.239	614.436	587.504
		1.112	624.335	600.302
		1.209		637.374
				678.393
	Plate	Negative control (NC)	Positive control without DMSO (PC)	DMSO control						Positive control			DMSO control
							Average	SD		numerator	denominator	Z'-factor	numerator	denominator	Z'-factor
	32	1.183	468.412	543.18		NC	1.21283	0.0759932	Plate1	137.692	497.625	0.723302	38.7639	440.593	0.912019
		1.192	455.554	571.011		PC	441.805	12.8453
		1.342	436.078	457.655		DMSO	498.837	45.8213
		1.239	438.675	457.862
		1.112	438.144	490.016
		1.209	441.677	504.539
				422.869
			414.098	543.568
	Plate	Negative control (NC)	Positive control without DMSO (PC)	DMSO control						Positive control			DMSO control
							Average	SD		numerator	denominator	Z'-factor	numerator	denominator	Z'-factor
	33	1.183				NC	1.21283	0.0759932	Plate1	116.879	445.206	0.737472	25.0407	416.815	0.939924
		1.192		491.58		PC	418.028	8.2709
		1.342	424.577	499.374		DMSO	446.419	38.8837
		1.239	410.736	445.955
		1.112	419.719	422.176
		1.209	430.266	415.232
			404.84	404.196
	Plate	Negative control (NC)	Positive control without DMSO (PC)	DMSO control						Positive control			DMSO control
							Average	SD		numerator	denominator	Z'-factor	numerator	denominator	Z'-factor
	34	1.183	437.923	572.32		NC	1.21283	0.0759932	Plate1	173.069	485.913	0.643828	72.8986	423.884	0.828022
		1.192	415.136	541.647		PC	425.097	24.2235
		1.342	465.325	466.41		DMSO	487.126	57.6135
		1.239	411.618	457.598
		1.112		424.885
		1.209	407.434	452.482
				386.151
			413.144	595.516
	Plate	Negative control (NC)	Positive control without DMSO (PC)	DMSO control						Positive control			DMSO control
							Average	SD		numerator	denominator	Z'-factor	numerator	denominator	Z'-factor
	35	1.183	467.505	545.167		NC	1.21283	0.0759932	Plate1	175.422	550.019	0.681062	55.4029	487.788	0.88642
		1.192	510.934	657.522		PC	489.001	18.3916
		1.342	509.193	531.825		DMSO	551.232	58.398
		1.239	497.859	498.702
		1.112	472.048	504.078
		1.209	488.833	570.146
			462.089	480.922
			503.548	621.491
	Plate	Negative control (NC)	Positive control without DMSO (PC)	DMSO control						Positive control			DMSO control
							Average	SD		numerator	denominator	Z'-factor	numerator	denominator	Z'-factor
	36	1.183	583.96	655.882		NC	1.21283	0.0759932	Plate1	49.1626	660.198	0.925534	66.1023	579.272	0.885887
		1.192	564.22	650.972		PC	580.485	21.9581
		1.342	630.163	689.66		DMSO	661.411	16.3115
		1.239	584.808	642.483
		1.112	585.835	666.948
		1.209	581.857	663.407
				577.039
			532.549	744.899
	Plate	Negative control (NC)	Positive control without DMSO (PC)	DMSO control						Positive control			DMSO control
							Average	SD		numerator	denominator	Z'-factor	numerator	denominator	Z'-factor
	37	1.183	359.28	394.219		NC	1.21283	0.0759932	Plate1	59.9717	411.808	0.85437	42.9729	341.05	0.873998
		1.192	353.622	445.133		PC	342.263	14.2483
		1.342	353.742	432.623		DMSO	413.021	19.9146
		1.239	334.411	432.295
		1.112	322.366	423.492
		1.209	338.069	450.486
			334.349	309.553
				416.364
	Plate	Negative control (NC)	Positive control without DMSO (PC)	DMSO control						Positive control			DMSO control
							Average	SD		numerator	denominator	Z'-factor	numerator	denominator	Z'-factor
	38	1.183	375.662	445.976		NC	1.21283	0.0759932	Plate1	63.4114	439.234	0.855632	78.9372	324.155	0.756483
		1.192	334.354	454.223		PC	325.368	26.2364
		1.342	335.499	431.468		DMSO	440.447	21.0611
		1.239	305.451	458.05
		1.112	315.504	456.82
		1.209	307.627	494.89
			303.481	355.784
				426.364
	Plate	Negative control (NC)	Positive control without DMSO (PC)	DMSO control						Positive control			DMSO control
							Average	SD		numerator	denominator	Z'-factor	numerator	denominator	Z'-factor
	39	1.183	341.12	503.947		NC	1.21283	0.0759932	Plate1	103.718	433.046	0.760491	60.7077	330.875	0.816524
		1.192	299.691	434.682		PC	332.088	20.1599
		1.342	341.041	410.868		DMSO	434.259	34.4968
		1.239	302.075	415.656
		1.112	328.795	422.878
		1.209	343.461	425.27
			368.433	356.759
				504.009
	Plate	Negative control (NC)	Positive control without DMSO (PC)	DMSO control						Positive control			DMSO control
							Average	SD		numerator	denominator	Z'-factor	numerator	denominator	Z'-factor
	40	1.183	450.973	542.235		NC	1.21283	0.0759932	Plate1	51.874	530.283	0.902177	38.3678	429.833	0.910738
		1.192	447.85	541.635		PC	431.046	12.7133
		1.342	427.487	501.606		DMSO	531.495	17.2153
		1.239	424.25	514.648
		1.112	431.021	507.227
		1.209	420.491	521.702
			415.248	541.75
				581.16
	Plate	Negative control (NC)	Positive control without DMSO (PC)	DMSO control						Positive control			DMSO control
							Average	SD		numerator	denominator	Z'-factor	numerator	denominator	Z'-factor
	41	1.183	578.499	639.904		NC	1.21283	0.0759932	Plate1	93.0391	620.657	0.850096	44.1474	600.794	0.926518
		1.192	619.829	658.607		PC	602.007	14.6398
		1.342	611.58	686.209		DMSO	621.87	30.937
		1.239	606.173	608.417
		1.112	612.59	628.072
		1.209	613.467	605.447
			571.91	559.734
				588.569
	Plate	Negative control (NC)	Positive control without DMSO (PC)	DMSO control						Positive control			DMSO control
							Average	SD		numerator	denominator	Z'-factor	numerator	denominator	Z'-factor
	42	1.183	558.264	560.441		NC	1.21283	0.0759932	Plate1	102.955	610.125	0.831256	109.932	548.128	0.79944
		1.192	581.962	630.477		PC	549.341	36.5681
		1.342	574.057	578.639		DMSO	611.338	34.2423
		1.239	574.221	633.234
		1.112	512.694	633.297
		1.209	494.848	641.157
				603.431
				610.026
	Plate	Negative control (NC)	Positive control without DMSO (PC)	DMSO control						Positive control			DMSO control
							Average	SD		numerator	denominator	Z'-factor	numerator	denominator	Z'-factor
	43	1.183	430.391	486.788		NC	1.21283	0.0759932	Plate1	82.3347	486.751	0.830848	36.5294	440.621	0.917096
		1.192	432.816	505.303		PC	441.834	12.1005
		1.342	437.229	514.098		DMSO	487.964	27.3689
		1.239	438.895	486.209
		1.112	460.805	440.224
		1.209	427.465	462.314
			465.234	482.777
				525.999
	Plate	Negative control (NC)	Positive control without DMSO (PC)	DMSO control						Positive control			DMSO control
							Average	SD		numerator	denominator	Z'-factor	numerator	denominator	Z'-factor
	44	1.183	505.925	503.21		NC	1.21283	0.0759932	Plate1	74.3778	512.976	0.855007	97.8797	442.829	0.778967
		1.192	445.712	542.799		PC	444.042	32.5506
		1.342	455.919	483.1		DMSO	514.189	24.7166
		1.239	429.862	480.067
		1.112	422.45	499.07
		1.209	417.828	527.159
			427.147	507.932
			447.492	570.173
	Plate	Negative control (NC)	Positive control without DMSO (PC)	DMSO control						Positive control			DMSO control
							Average	SD		numerator	denominator	Z'-factor	numerator	denominator	Z'-factor
	45	1.183	491.024	588.475		NC	1.21283	0.0759932	Plate1	163.651	496.113	0.670133	77.4576	461.698	0.832233
		1.192	445.881	508.252		PC	462.911	25.7432
		1.342	428.561	472.537		DMSO	497.326	54.4744
		1.239	422.077	484.799
		1.112	426.297	438.107
		1.209	433.346	447.787
			482.15	480.838
			573.948	557.81
	Plate	Negative control (NC)	Positive control without DMSO (PC)	DMSO control						Positive control			DMSO control
							Average	SD		numerator	denominator	Z'-factor	numerator	denominator	Z'-factor
	46	1.183	443.016	508.026		NC	1.21283	0.0759932	Plate1	29.9581	505.481	0.940733	81.1152	465.951	0.825915
		1.192	496.38	499.663		PC	467.164	26.9624
		1.342	478.744	482.199		DMSO	506.694	9.91005
		1.239	451.56	496.422
		1.112	420.999	486.884
		1.209	447.376	485.571
			496.854	508.139
			502.381	586.649
	Plate	Negative control (NC)	Positive control without DMSO (PC)	DMSO control						Positive control			DMSO control
							Average	SD		numerator	denominator	Z'-factor	numerator	denominator	Z'-factor
	47	1.183	492.739	505.502		NC	1.21283	0.0759932	Plate1	65.8638	538.53	0.877697	75.0501	444.491	0.831155
		1.192	472.862	541.607		PC	445.704	24.9407
		1.342	459.852	537.899		DMSO	539.743	21.8786
		1.239	452.574	547.324
		1.112	442.73	571.373
		1.209	420.256	554.645
			402.316	505.736
			422.302	553.856
	Plate	Negative control (NC)	Positive control without DMSO (PC)	DMSO control						Positive control			DMSO control
							Average	SD		numerator	denominator	Z'-factor	numerator	denominator	Z'-factor
	48	1.183	527.63	630.429		NC	1.21283	0.0759932	Plate1	45.0711	611.867	0.926338	41.3827	527.549	0.921557
		1.192	521.72	636.737		PC	528.762	13.7182
		1.342	496.155	617.838		DMSO	613.079	14.9477
		1.239	518.312	638.371
		1.112	536.407	601.186
		1.209	526.9	638.453
			487.767	521.752
			615.203	619.87
	Plate	Negative control (NC)	Positive control without DMSO (PC)	DMSO control						Positive control			DMSO control
							Average	SD		numerator	denominator	Z'-factor	numerator	denominator	Z'-factor
	49	1.183	550.091	657.082		NC	1.21283	0.0759932	Plate1	115.445	662.876	0.825842	58.0744	566.844	0.897548
		1.192	550.2	698.326		PC	568.057	19.2821
		1.342	589.714	697.426		DMSO	664.089	38.4057
		1.239	583.604	695.993
		1.112	545.659	711.102
		1.209	553.273	609.242
			603.855	552.946
				690.592
	Plate	Negative control (NC)	Positive control without DMSO (PC)	DMSO control						Positive control			DMSO control
							Average	SD		numerator	denominator	Z'-factor	numerator	denominator	Z'-factor
	50	1.183	496.972	563.191		NC	1.21283	0.0759932	Plate1	100.553	548.171	0.816566	59.1993	527.324	0.887736
		1.192	527.287	598.488		PC	528.537	19.6571
		1.342	532.09	582.461		DMSO	549.384	33.4418
		1.239	549.843	535.502
		1.112	545.404	505.298
		1.209	545.769	549.347
			488.115	456.556
			542.816	604.226
	Plate	Negative control (NC)	Positive control without DMSO (PC)	DMSO control						Positive control			DMSO control
							Average	SD		numerator	denominator	Z'-factor	numerator	denominator	Z'-factor
	51	1.183	526.741	547.187		NC	1.21283	0.0759932	Plate1	144.061	523.238	0.724674	34.2487	514.967	0.933493
		1.192	507.635	604.803		PC	516.18	11.3403
		1.342	493.485	586.506		DMSO	524.451	47.9443
		1.239	511.733	546.627
		1.112	519.925	491.253
		1.209	510.797	487.518
			542.945	415.534
				516.178
	Plate	Negative control (NC)	Positive control without DMSO (PC)	DMSO control						Positive control			DMSO control
							Average	SD		numerator	denominator	Z'-factor	numerator	denominator	Z'-factor
	52	1.183	533.779	488.346		NC	1.21283	0.0759932	Plate1	122.425	557.962	0.780585	125.994	509.948	0.752928
		1.192	576.926	581.953		PC	511.161	41.922
		1.342	559.975	591.77		DMSO	559.175	40.7323
		1.239	535.124	549.988
		1.112	487.341	599.533
		1.209	467.647	555.947
			417.334	536.477
				569.387
	Plate	Negative control (NC)	Positive control without DMSO (PC)	DMSO control						Positive control			DMSO control
							Average	SD		numerator	denominator	Z'-factor	numerator	denominator	Z'-factor
	53	1.183	574.119	718.01		NC	1.21283	0.0759932	Plate1	182.302	680.961	0.732286	116.689	594.865	0.80384
		1.192	613.34	795.106		PC	596.078	38.8204
		1.342	669.006	784.101		DMSO	682.173	60.6915
		1.239	587.075	704.76
		1.112	570.852	696.08
		1.209	569.11	631.267
			589.046	517.26
				610.803
	Plate	Negative control (NC)	Positive control without DMSO (PC)	DMSO control						Positive control			DMSO control
							Average	SD		numerator	denominator	Z'-factor	numerator	denominator	Z'-factor
	54	1.183	342.813	350.545		NC	1.21283	0.0759932	Plate1	71.3136	314.735	0.773417	46.8848	318.189	0.852651
		1.192	323.634	299.993		PC	319.401	15.5523
		1.342	307.763	288.859		DMSO	315.948	23.6952
		1.239	319.703	323.696
		1.112	303.094	316.647
		1.209
	Plate	Negative control (NC)	Positive control without DMSO (PC)	DMSO control						Positive control			DMSO control
							Average	SD		numerator	denominator	Z'-factor	numerator	denominator	Z'-factor
	55	1.183	304.197	318.547		NC	1.21283	0.0759932	Plate1	83.2632	333.429	0.750282	44.0734	291.262	0.848681
		1.192	279.176	388.262		PC	292.474	14.6151
		1.342	302.846	330.411		DMSO	334.642	27.6784					#DIV/0!
		1.239	282.152	328.675
		1.112	312.298	309.372
		1.209	274.177	332.583
	Plate	Negative control (NC)	Positive control without DMSO (PC)	DMSO control						Positive control			DMSO control
							Average	SD		numerator	denominator	Z'-factor	numerator	denominator	Z'-factor
	56	1.183	396.429	344.422		NC	1.21283	0.0759932	Plate1	40.8565	320.726	0.872613	80.5289	377.085	0.786444
		1.192	375.061	319.304		PC	378.298	26.767
		1.342	399.999	319.447		DMSO	321.939	13.5428
		1.239	341.702	314.458
		1.112		304.578
		1.209		329.427
	Plate	Negative control (NC)	Positive control without DMSO (PC)	DMSO control						Positive control			DMSO control
							Average	SD		numerator	denominator	Z'-factor	numerator	denominator	Z'-factor
	57	1.183	318.866	511.641		NC	1.21283	0.0759932	Plate1	184.379	427.589	0.568794	68.3694	351.365	0.805417
		1.192	346.16	459.219		PC	352.577	22.7138
		1.342	366.099	496.39		DMSO	428.802	61.3837
		1.239	357.04	410.856
		1.112	318.463	343.375
		1.209	369.647	453.105
			391.767	381.222
				374.61
	Plate	Negative control (NC)	Positive control without DMSO (PC)	DMSO control						Positive control			DMSO control
							Average	SD		numerator	denominator	Z'-factor	numerator	denominator	Z'-factor
	58	1.183	427.874	469.15		NC	1.21283	0.0759932	Plate1	99.6197	474.059	0.789858	78.8303	452.04	0.825612
		1.192	495.043	425.812		PC	453.253	26.2008
		1.342	459.536	502.231		DMSO	475.272	33.1306
		1.239	436.501	505.673
		1.112	447.31	509.909
		1.209		504.975
				441.852
				442.575
	Plate	Negative control (NC)	Positive control without DMSO (PC)	DMSO control						Positive control			DMSO control
							Average	SD		numerator	denominator	Z'-factor	numerator	denominator	Z'-factor
	59	1.183	469.536	541.29		NC	1.21283	0.0759932	Plate1	112.94	549.308	0.794395	100.087	498.759	0.799328
		1.192	441.19	629.771		PC	499.972	33.2864
		1.342	519.339	595.409		DMSO	550.521	37.5708
		1.239	507.552	558.335
		1.112	514.872	527.433
		1.209	524.306	561.392
			523.011	449.934
				540.6
	Plate	Negative control (NC)	Positive control without DMSO (PC)	DMSO control						Positive control			DMSO control
							Average	SD		numerator	denominator	Z'-factor	numerator	denominator	Z'-factor
	60	1.183	550.607	570.147		NC	1.21283	0.0759932	Plate1	92.7877	500.135	0.814475	101.278	498.635	0.79689
		1.192	480.125	506.051		PC	499.848	33.6833
		1.342	520.979	517.267		DMSO	501.347	30.8532
		1.239	466.112	488.205
		1.112	471.151	485.827
		1.209	478.191	503.986
			531.772	393.64
				545.656
	Plate	Negative control (NC)	Positive control without DMSO (PC)	DMSO control						Positive control			DMSO control
							Average	SD		numerator	denominator	Z'-factor	numerator	denominator	Z'-factor
	61	1.183	625.028	565.299		NC	1.21283	0.0759932	Plate1	80.7086	548.179	0.852769	105.389	548.445	0.80784
		1.192	567.661	533.034		PC	549.658	35.0537
		1.342	577.621	513.822		DMSO	549.392	26.8269
		1.239	553.967	586.844
		1.112	527.301	552.46
		1.209	536.156	572.325
			475.789	476.764
			533.739	594.585
	Plate	Negative control (NC)	Positive control without DMSO (PC)	DMSO control						Positive control			DMSO control
							Average	SD		numerator	denominator	Z'-factor	numerator	denominator	Z'-factor
	62	1.183	621.039	689.944		NC	1.21283	0.0759932	Plate1	67.3911	646.366	0.895739	51.9461	621.02	0.916354
		1.192	643.672	652.799		PC	622.233	17.2394
		1.342	626.999	643.285		DMSO	647.579	22.3877
		1.239	596.809	630.011
		1.112	630.694	630.502
		1.209	614.186	659.122
				539.807
				735.164
	Plate	Negative control (NC)	Positive control without DMSO (PC)	DMSO control						Positive control			DMSO control
							Average	SD		numerator	denominator	Z'-factor	numerator	denominator	Z'-factor
	63	1.183	767.809	754.816		NC	1.21283	0.0759932	Plate1	73.7296	771.241	0.904401	48.9462	742.598	0.934088
		1.192	776.245	812.787		PC	743.811	16.2394
		1.342	808.556	798.246		DMSO	772.454	24.5005
		1.239	768.329	807.708
		1.112	767.026	762.325
		1.209	768.771	799.98
			631.868	631.492
			661.882	812.274

## Sheet: Fig 4e-h
FIGURE 4e
		% Sgl1 Inhibition
	Concentration (µM)	Hit 1				Hit 9				Hit 15
	0	0	0	0	0	0	0	0	0	0	0	0	0
	0.125	0	0	0	0	57.1848	56.0175	54.9266	54.4568	10.2216	9.08221	9.37665	8.37701
	0.25	0	0	0	0	73.0648	71.8901	71.394	70.8106	14.9425	13.861	13.8419	13.1094
	0.5	14.0394	14.3025	13.3078	12.7191	84.0108	83.3956	82.99	82.7099	27.8886	26.2814	26.2434	24.9511
	1	45.7956	56.7422	55.6965	55.7028	91.3356	91.001	90.7947	90.4821	40.7889	39.5402	38.9055	37.6785
	2	56.0631	55.3106	64.6815	63.789	95.5238	95.2753	95.0933	95.0009	59.587	58.3844	57.9199	56.5095
	4	74.0197	73.8302	73.2899	73.0088	97.4641	97.4258	97.3045	97.2378	76.4367	75.564	74.8313	74.139
	8	90.2228	90.1345	89.9282	89.8305	98.621	98.6119	98.5721	98.4808	85.5014	85.0771	84.7714	84.105
	*Substrate: resorufin 3β-D-glucopyranoside (100 µM)
FIGURE 4f
		% Cerezyme Inhibition
	Concentration (µM)	Hit 1		Hit 9		Hit 15
	0	0	0	0	0	0	0
	12.5427	4.93673	1.06512	1.02573	0.604392	0	0
	25.0854	7.34049	6.58295	2.63816	2.14288	1.74377	1.77078
	50.1708	8.81082	7.79516	5.67952	6.25928	2.11125	3.82279
	100.342	9.86206	7.34049	6.8745	7.02876	5.46008	6.41351
	200.683	9.63283	9.33792	9.81753	9.92677	9.3712	6.66591
	401.367	9.86206	10.5066	14.0642	12.2165	13.1704	12.8892
	800	10.5066	12.9786	16.6749	14.0642	16.6166	12.1079
	*Substrate: resorufin 3β-D-glucopyranoside (100 µM)
FIGURE 4g
		% Sgl1 Inhibition
	Concentration (µM)	Hit 1		Hit 9		Hit 15
	0	0	0	0	0	0	0
	0.1	11.4412	5.38192	52.2182	58.2711	26.6658	19.6403
	1	6.82224	20.1358	92.9062	93.4351	73.3634	70.0789
	10	40.4804	46.34	97.5979	98.2082	95.211	95.289
	100	84.8423	79.9522	98.1338	100	100	100
	*Substrate: ergosterol 3β-D-glucoside (1 mol%)
FIGURE 4h
		Ergosterol 3β-D-glucoside accumulation in C. neoformans H99 cells (pmol/ Inorganic phosphate)
	Concentration (µM)	Control Cn H99					Cn Δsgl1					Hit 1					Hit 9					Hit 15
	0	4910000	3260000	1320276	1305200	9650000	267000000	236000000	157000000	206000000	159705500
	0.1											13700000	10313880	13953960	14800000	8435832	22000000	22124380	21500000	23900000	23400000	4910000	5350000	17700000	16800000	16600000
	1											15900000	18200000	14800000	19100000	15719090	26400000	29100000	26600000	25500000	27100000	12500000	18300000	12700000	16300000	18000000
	10											19560350	21300000	21000000	21900000	19600000	33100000	35700000	31800000	33100000	29500000	20500000	18700000	18100000	20400000	19200000
	100											24500000	24769230	23500000	23044540	24900000	55500000	50300000	48300000	46000000		25500000	22500000	22600000	22124380	29500000
	500											28700000	27400000	29000000	30100000	47800000	59400000	52600000	52000000	58700000		44500000	33600000	34200000	61350000	35300000

## Sheet: Fig 6a-d
FIGURE 6a									FIGURE 6b
	Days post infection	Lung (CFU/mL)								Days post infection	Brain (CFU/mL)
		Control			Hit 1 (10 mg/kg/day)*						Control			Hit 1 (10 mg/kg/day)*
	3	590000	1200000	1350000	1200000	1520000	1480000			14	1500	12000	6000	0	0	0
	6	8500000	8000000	9400000	8500000	4900000	11200000			*Treatment intraperitoneally.
	9	7100000	150000	4800000	25000000	14200000	19700000
	14	33800000	20000000	54000000	28600000	29600000	22000000
	*Treatment intraperitoneally.
FIGURE 6c
	Days post infection	Lung (CFU/mL)
		Control			Fluconazole (10 mg/kg/day)*			Hit 1 (10 mg/kg/day)**			Hit 1+fluconazole***
	3	94000	86000	62000	28000	46000	61000	228000	76000	35000	38000	28000	48000
	6	160000	380000	300000	60000	120000	92000	490000	190000	300000	50000	250000	70000
	9	1200000	3900000	1400000	210000	160000	590000	1400000	780000	950000	1410000	270000	470000
	14	4000000	2800000	2200000	1150000	1630000	780000	3700000	3100000	3880000	580000	690000	600000
	*Treatment intraperitoneally.
	**Treatment intranasally.
	***10 mg/kg/day each
FIGURE 6d
	Days post infection	Brain (CFU/mL)
		Control			Fluconazole (10 mg/kg/day)*			Hit 1 (10 mg/kg/day)**			Hit 1+fluconazole***
	14	7200	8000	3000	6800	5400	300	0	0	0	0	0	0
	*Treatment intraperitoneally.
	**Treatment intranasally.
	***10 mg/kg/day each

## Sheet: Fig S1a-f
FIGURE S1a										FIGURE S1b			FIGURE S1c
	System linearity									Enzyme linearity			Time linearity
	Ergosterol									Protein (fmol)	Ergosterol (pmol)		Time (min)	Ergosterol (pmol)
	Amount in pmol	Area (mAU*s)								0	0		0	0
	787.848	1021.84								5.27743	1.08702		0.5	0.838526
	393.924	518.074								10.5549	2.28196		1	1.50965
	196.962	252.674								15.8323	3.23949		1.5	2.50234
	98.481	128.812								21.1097	4.19018		2	3.10495
	49.2405	66.7917								31.6646	7.38933		3	4.26361
	24.6203	33.6176								42.2195	10.3844		4	5.77567
	12.3101	14.4279								52.7743	11.5422		5	7.16034
	6.15506	7.53189								* 1 mol% of substrate, incubation at 37oC for 12 min.			6	6.54525
	3.07753	1.22987											8	9.47115
	0	0											10	12.7366
													* 1 mol% of substrate, 52.77 fmol of Sgl1, incubation at 37oC.
FIGURE S1d										FIGURE S1e			FIGURE S1f
	System linearity									Enzyme linearity			Time linearity
	C6-NBD-Ceramide									Protein (pmol)	C6-NBD-Ceramide (pmol)		Time (min)	C6-NBD-Ceramide (pmol)
	Amount in pmol	Area (LU*s)								0	0		0	0
	100	1512.39								0.131936	0.531271		2.5	1.42263
	50	786.43								0.263872	2.81894		5	2.94012
	25	401.748								0.527744	11.7017		10	7.35582
	12.5	181.128								0.791615	18.3091		15	14.4498
	6	87.2028								1.05549	24.4626		20	15.9952
	3	51.8499								1.31936	26.4216		25	25.1348
	1.5	26.0218								1.58323	38.2532		30	28.0861
	0.7	13.8168								* 2.5 mol% of substrate, incubation at 37oC for 60 min.			35	30.2524
	0.3	6.55464											40	37.5995
	0.1	3.49091											50	43.795
	0.05	1.97649											* 2.5 mol% of substrate, 2.6 pmol of Sgl1, incubation at 37oC.
	0	0

## Sheet: Fig S2a
FIGURE S2a
	Amino acids			% Deuterium incorporation
	Start	End	Sequence	Average	SD
	10	26	PVTGNPVSPHYIHSSTL	36.781	2.32057			Average % Deuterium incorporation	100
	10	28	PVTGNPVSPHYIHSSTLHF	30.4467	3.4934				90
	29	35	QDVNGRS	17.0217	0.759406				80
	36	42	LVLRGVN	5.79033	0.304553				70
	36	43	LVLRGVNL	7.53333	0.279529				60
	36	56	LVLRGVNLSGSAKHPNNQPSH	28.5723	2.26785				50
	36	61	LVLRGVNLSGSAKHPNNQPSHIREGF	33.654	2.28265				40
	39	56	RGVNLSGSAKHPNNQPSH	43.9603	1.44258				30
	39	61	RGVNLSGSAKHPNNQPSHIREGF	44.7347	2.362				20
	41	61	VNLSGSAKHPNNQPSHIREGF	45.771	3.39252				10
	43	61	LSGSAKHPNNQPSHIREGF	54.326	3.70773
	62	72	WETAEAGKGDF	47.7393	2.06286
	73	79	INKPLNL	46.7707	2.67631
	73	86	INKPLNLDDGSADL	26.9233	0.841333
	73	88	INKPLNLDDGSADLHL	21.8803	0.820367
	80	88	DDGSADLHL	35.8143	2.0924
	89	99	ARLKAWGYNLL	2.511	0.131731
	94	98	WGYNL	2.93767	0.917995
	94	99	WGYNLL	-0.700667	1.13757
	99	104	LRYVFT	3.41733	0.158481
	100	104	RYVFT	0.993667	0.775274
	104	117	TWESLEHAGPKEYD	4.998	1.07894
	105	117	WESLEHAGPKEYD	6.614	0.918255
	105	118	WESLEHAGPKEYDY	7.14433	0.630686
	105	119	WESLEHAGPKEYDYA	8.761	0.761149
	107	117	SLEHAGPKEYD	7.472	0.816413
	107	119	SLEHAGPKEYDYA	6.04233	1.14843
	118	123	YAYMDY	0.229	0.466116
	123	127	YIIAV	9.616	0.491617
	123	128	YIIAVL	4.70333	0.667549
	128	136	LRKCKEWGF	-8.565	1.00921
	137	146	RVFMDPHQDV	5.414	0.80403
	137	147	RVFMDPHQDVW	3.43967	0.335652
	137	150	RVFMDPHQDVWSRF	4.388	0.244178
	137	161	RVFMDPHQDVWSRFTGGSGAPLWTL	5.46667	0.602978
	147	161	WSRFTGGSGAPLWTL	5.87367	0.470091
	148	161	SRFTGGSGAPLWTL	5.603	0.604628
	149	161	RFTGGSGAPLWTL	6.26767	0.572386
	151	161	TGGSGAPLWTL	5.62167	0.361658
	162	173	YACGIDPYHLTA	15.5403	1.16534
	162	175	YACGIDPYHLTATA	18.2297	1.20838
	178	194	YLHCEWPSAESPKPQDF	52.9143	2.83301
	178	197	YLHCEWPSAESPKPQDFPAM	56.8823	2.8423
	180	194	HCEWPSAESPKPQDF	58.3623	3.12392
	180	197	HCEWPSAESPKPQDFPAM	59.8713	3.22841
	198	202	IWGTN	51.4067	1.17559
	203	209	YTHLANQ	4.87767	0.701799
	203	214	YTHLANQTIWTF	3.55467	0.117364
	203	215	YTHLANQTIWTFF	3.06633	0.0652559
	207	214	ANQTIWTF	-1.56767	0.627714
	210	214	TIWTF	0.0996667	0.296001
	215	240	FFAGKTYAPKCIIDGKNIQDFLQDHF	6.07867	0.595114
	216	234	FAGKTYAPKCIIDGKNIQD	33.6773	1.45758
	216	240	FAGKTYAPKCIIDGKNIQDFLQDHF	5.801	0.562043
	226	234	IIDGKNIQD	14.0807	1.48887
	226	240	IIDGKNIQDFLQDHF	7.355	0.734784
	235	240	FLQDHF	6.49133	0.451505
	239	243	HFIDA	3.07633	1.33096
	241	247	IDAVGEL	5.73267	0.226286
	244	258	VGELAKRIAEEAGDL	5.75733	0.752087
	248	254	AKRIAEE	1.77467	0.328771
	248	258	AKRIAEEAGDL	9.179	1.24894
	248	261	AKRIAEEAGDLLDE	12.0077	1.44502
	259	263	LDECV	15.1197	1.31055
	262	275	CVIGWDSINEPGEG	3.649	0.255149
	262	282	CVIGWDSINEPGEGLIGCKDL	4.202	0.351232
	263	276	VIGWDSINEPGEGL	3.97667	0.381002
	263	278	VIGWDSINEPGEGLIG	3.86967	0.185627
	263	282	VIGWDSINEPGEGLIGCKDL	5.06833	0.377043
	264	276	IGWDSINEPGEGL	4.532	0.411767
	264	282	IGWDSINEPGEGLIGCKDL	4.531	1.19133
	268	276	SINEPGEGL	13.885	0.886685
	277	302	IGCKDLAVIPAEQQLKKGPSPTPIEG	24.8163	1.39877
	279	302	CKDLAVIPAEQQLKKGPSPTPIEG	25.2047	1.47906
	280	302	KDLAVIPAEQQLKKGPSPTPIEG	23.9823	1.15595
	282	302	LAVIPAEQQLKKGPSPTPIEG	28.1977	1.7499
	282	303	LAVIPAEQQLKKGPSPTPIEGM	28.192	2.253
	283	291	AVIPAEQQL	59.2257	3.52559
	283	302	AVIPAEQQLKKGPSPTPIEG	30.12	1.8322
	283	303	AVIPAEQQLKKGPSPTPIEGM	29.785	1.15768
	289	302	QQLKKGPSPTPIEG	10.7793	1.20139
	290	302	QLKKGPSPTPIEG	10.1727	0.821322
	291	302	LKKGPSPTPIEG	11.2173	0.827603
	292	302	KKGPSPTPIEG	6.73167	0.70243
	303	311	MRLGMGEAQ	9.34467	0.539407
	303	315	MRLGMGEAQDVQA	6.77633	0.161847
	303	338	MRLGMGEAQDVQAWNFGPMGPYRGSRQTIDPKGVKL	19.252	1.27692
	311	315	QDVQA	6.20633	0.883668
	312	338	DVQAWNFGPMGPYRGSRQTIDPKGVKL	26.073	1.94832
	313	338	VQAWNFGPMGPYRGSRQTIDPKGVKL	24.917	1.57014
	316	329	WNFGPMGPYRGSRQ	53.617	2.23575
	316	335	WNFGPMGPYRGSRQTIDPKG	43.3633	2.6106
	316	338	WNFGPMGPYRGSRQTIDPKGVKL	28.5593	1.7592
	330	338	TIDPKGVKL	7.90367	0.747457
	339	360	WLSKEDDVKRGSGKWGWTRGKE	27.5617	1.61014
	339	367	WLSKEDDVKRGSGKWGWTRGKEWALGTCI	17.407	0.880172
	339	375	WLSKEDDVKRGSGKWGWTRGKEWALGTCIWAHHGVWE	11.699	0.695574
	361	365	WALGT	4.93767	0.197571
	361	367	WALGTCI	3.25167	0.174818
	361	375	WALGTCIWAHHGVWE	1.65467	0.343827
	366	375	CIWAHHGVWE	1.823	0.440156
	368	375	WAHHGVWE	1.48	0.290153
	368	376	WAHHGVWEI	2.51633	0.193673
	373	388	VWEIATSTLLRPDYFS	21.9077	0.787218
	375	381	EIATSTL	59.2087	2.26295
	376	381	IATSTL	43.5463	1.86582
	376	400	IATSTLLRPDYFSTLPTNPGHQVDF	31.3353	2.02704
	382	400	LRPDYFSTLPTNPGHQVDF	37.285	1.19609
	387	400	FSTLPTNPGHQVDF	50.7273	1.24146
	388	399	STLPTNPGHQVD	53.2773	1.77896
	388	400	STLPTNPGHQVDF	73.1397	1.90022
	405	412	WALHWLAY	4.86	0.441045
	410	426	LAYSSRIRLHHPESIHF	4.88733	0.689229
	411	427	AYSSRIRLHHPESIHFI	3.141	0.304094
	413	426	SSRIRLHHPESIHF	4.12133	0.395945
	415	426	RIRLHHPESIHF	6.50133	0.520774
	427	441	IQAPVLRQPPKLPES	35.678	0.8707
	427	442	IQAPVLRQPPKLPESF	35.9847	1.52161
	427	443	IQAPVLRQPPKLPESFL	31.8073	1.31453
	430	441	PVLRQPPKLPES	47.373	1.84807
	430	442	PVLRQPPKLPESF	50.642	1.62982
	430	443	PVLRQPPKLPESFL	40.6527	1.45749
	442	453	FLKGRACSSPHF	26.5017	1.81437
	444	459	KGRACSSPHFYDGLTL	28.6673	2.21804
	454	459	YDGLTL	25.3543	1.52623
	458	469	TLMTKHWNWFNA	34.789	3.10602
	460	469	MTKHWNWFNA	29.888	2.8573
	460	484	MTKHWNWFNADAIGVIRKKYWSIVQ	35.245	3.22222
	460	485	MTKHWNWFNADAIGVIRKKYWSIVQA	33.474	3.0374
	468	484	NADAIGVIRKKYWSIVQ	33.702	2.02489
	470	485	DAIGVIRKKYWSIVQA	36.1913	2.73617
	474	484	VIRKKYWSIVQ	49.4553	3.35978
	474	485	VIRKKYWSIVQA	46.75	3.10896
	475	486	IRKKYWSIVQAV	45.4167	3.40845
	485	501	AVRIGEGPIRKMIQGEL	20.2387	1.5042
	486	501	VRIGEGPIRKMIQGEL	20.977	2.00732
	502	510	AVLKQDTID	23.0227	0.786379
	502	518	AVLKQDTIDILGNYPTL	14.0567	0.540226
	503	518	VLKQDTIDILGNYPTL	10.842	0.597907
	505	510	KQDTID	26.347	1.06733
	505	518	KQDTIDILGNYPTL	22.374	0.802925
	507	518	DTIDILGNYPTL	14.2207	1.73061
	509	518	IDILGNYPTL	20.4453	0.637365
	511	518	ILGNYPTL	27.2907	1.17483
	519	529	VGEIGIPYDMD	24.9483	0.763848
	519	546	VGEIGIPYDMDDKKAYGYVDGGRGEGDY	21.5107	1.68683
	519	554	VGEIGIPYDMDDKKAYGYVDGGRGEGDYSSQQKAMD	19.4043	1.35986
	529	554	DDKKAYGYVDGGRGEGDYSSQQKAMD	27.966	1.96088
	531	554	KKAYGYVDGGRGEGDYSSQQKAMD	28.985	2.36119
	536	545	YVDGGRGEGD	72.505	1.54403
	536	546	YVDGGRGEGDY	69.5133	2.55267
	536	549	YVDGGRGEGDYSSQ	64.9363	2.08541
	536	550	YVDGGRGEGDYSSQQ	65.788	1.36593
	536	554	YVDGGRGEGDYSSQQKAMD	51.4047	1.31356
	558	567	NACDGPNCLN	19.443	0.496837
	558	568	NACDGPNCLNY	17.7863	0.815206
	567	580	NYAIWNYVPDNVHE	17.0827	2.33321
	568	580	YAIWNYVPDNVHE	15.0067	1.18724
	568	584	YAIWNYVPDNVHEWGDN	15.3647	1.69327
	569	584	AIWNYVPDNVHEWGDN	23.9027	1.97272
	572	580	NYVPDNVHE	30.1467	3.32392
	572	584	NYVPDNVHEWGDN	41.108	2.27625
	572	585	NYVPDNVHEWGDNW	32.3603	3.30327
	585	589	WNGED	37.7533	1.61014
	593	602	WSVDDKEQES	70.5703	2.4615
	593	603	WSVDDKEQESY	71.001	1.77918
	593	614	WSVDDKEQESYHDSPRSDTPNF	83.4487	2.24082
	602	614	SYHDSPRSDTPNF	96.8573	1.87567
	604	614	HDSPRSDTPNF	91.1927	1.10957
	615	626	STNSNSLTNSSA	101.997	1.63764
	615	627	STNSNSLTNSSAT	101.457	1.09824
	615	628	STNSNSLTNSSATL	102.128	0.483028
	615	634	STNSNSLTNSSATLTVPMSG	99.797	1.03592
	615	644	STNSNSLTNSSATLTVPMSGASKLRPSPSV	91.376	1.63948
	615	654	STNSNSLTNSSATLTVPMSGASKLRPSPSVIDSGDFSPTL	72.7707	2.29798
	626	654	ATLTVPMSGASKLRPSPSVIDSGDFSPTL	63.6067	1.94516
	628	644	LTVPMSGASKLRPSPSV	85.971	2.10884
	628	649	LTVPMSGASKLRPSPSVIDSGD	65.1713	1.75269
	628	654	LTVPMSGASKLRPSPSVIDSGDFSPTL	59.37	2.41276
	629	634	TVPMSG	98.3793	0.104424
	629	644	TVPMSGASKLRPSPSV	90.3653	3.34409
	629	654	TVPMSGASKLRPSPSVIDSGDFSPTL	57.7627	2.48015
	635	644	ASKLRPSPSV	75.977	2.14746
	635	654	ASKLRPSPSVIDSGDFSPTL	47.2993	2.65235
	635	656	ASKLRPSPSVIDSGDFSPTLIL	40.855	2.58622
	645	654	IDSGDFSPTL	36.246	3.26609
	645	656	IDSGDFSPTLIL	26.0097	2.68821
	655	664	ILDGSRAVAA	26.3883	1.82509
	655	665	ILDGSRAVAAF	24.059	2.18498
	655	682	ILDGSRAVAAFCRPYPVATVGIPERIDF	7.34167	0.712546
	665	672	FCRPYPVA	21.12	2.47158
	665	673	FCRPYPVAT	4.559	0.297913
	665	682	FCRPYPVATVGIPERIDF	4.984	0.242835
	673	682	TVGIPERIDF	7.31233	0.463515
	674	682	VGIPERIDF	8.31433	0.549573
	683	689	DITSTKF	7.218	1.51327
	683	697	DITSTKFKYAVRVRA	3.17967	0.200959
	683	699	DITSTKFKYAVRVRADD	4.16333	0.396238
	683	703	DITSTKFKYAVRVRADDIANE	8.96533	0.280758
	690	703	KYAVRVRADDIANE	12.412	0.588108
	692	703	AVRVRADDIANE	15.967	0.79172
	696	703	RADDIANE	33.797	2.02781
	700	705	IANEQV	30.4717	0.922253
	704	708	QVYTE	0.632667	0.141737
	708	716	EIYLPFVHY	0.701	0.355595
	709	716	IYLPFVHY	2.86533	0.108694
	709	720	IYLPFVHYAASL	21.3573	1.61765
	717	722	AASLNA	83.1827	2.22788
	717	744	AASLNASRSAGHNPNLGQTTSTSADGDD	99.6557	1.79695
	717	757	AASLNASRSAGHNPNLGQTTSTSADGDDSTVSSRQTSKVDL	100.891	2.46959
	721	744	NASRSAGHNPNLGQTTSTSADGDD	102.301	0.977599
	721	746	NASRSAGHNPNLGQTTSTSADGDDST	100.547	0.020502
	721	757	NASRSAGHNPNLGQTTSTSADGDDSTVSSRQTSKVDL	102.06	2.02909
	721	759	NASRSAGHNPNLGQTTSTSADGDDSTVSSRQTSKVDLIE	100.209	2.42068
	723	744	SRSAGHNPNLGQTTSTSADGDD	102.739	0.552436
	723	757	SRSAGHNPNLGQTTSTSADGDDSTVSSRQTSKVDL	101.695	1.93256
	733	757	GQTTSTSADGDDSTVSSRQTSKVDL	102.364	2.46096
	739	757	SADGDDSTVSSRQTSKVDL	103.214	2.4939
	745	757	STVSSRQTSKVDL	98.5867	1.99911
	758	771	IEDERAIKSSDPSS	101.156	2.0079
	758	772	IEDERAIKSSDPSSV	101.636	2.36974
	758	773	IEDERAIKSSDPSSVS	106.177	1.79127
	758	782	IEDERAIKSSDPSSVSIRSVPYSSF	100.353	2.74868
	760	771	DERAIKSSDPSS	103.676	0.936938
	761	771	ERAIKSSDPSS	103.444	1.14628
	762	771	RAIKSSDPSS	102.954	1.36931
	762	772	RAIKSSDPSSV	101.545	1.43442
	762	773	RAIKSSDPSSVS	104.552	1.09611
	762	782	RAIKSSDPSSVSIRSVPYSSF	104.895	2.0824
	764	771	IKSSDPSS	106.229	1.28982
	764	782	IKSSDPSSVSIRSVPYSSF	106.524	1.29763
	772	782	VSIRSVPYSSF	97.8863	0.997144
	773	782	SIRSVPYSSF	96.581	1.14991
	775	782	RSVPYSSF	93.6803	1.37962
	783	787	AQLSL	11.529	1.63281
	788	804	DVTIVASHGRVEIQGQT	25.1553	2.00998
	788	805	DVTIVASHGRVEIQGQTL	21.1363	1.35208
	788	816	DVTIVASHGRVEIQGQTLRWWYPVPGTGE	20.6077	1.98381
	788	818	DVTIVASHGRVEIQGQTLRWWYPVPGTGEEV	18.9607	1.72447
	788	819	DVTIVASHGRVEIQGQTLRWWYPVPGTGEEVY	16.5783	1.71712
	789	805	VTIVASHGRVEIQGQTL	23.171	2.12201
	789	816	VTIVASHGRVEIQGQTLRWWYPVPGTGE	23.0947	2.00999
	789	817	VTIVASHGRVEIQGQTLRWWYPVPGTGEE	21.9553	1.8141
	789	818	VTIVASHGRVEIQGQTLRWWYPVPGTGEEV	18.8967	1.73534
	789	819	VTIVASHGRVEIQGQTLRWWYPVPGTGEEVY	18.8587	1.95144
	805	816	LRWWYPVPGTGE	31.1697	2.16654
	805	818	LRWWYPVPGTGEEV	23.524	1.76364
	805	819	LRWWYPVPGTGEEVY	19.088	2.19522
	806	815	RWWYPVPGTG	40.0047	3.17819
	806	816	RWWYPVPGTGE	36.8577	3.33694
	806	818	RWWYPVPGTGEEV	29.7613	2.00097
	820	830	TIEVQRNGGAL	26.8923	2.1151
	821	830	IEVQRNGGAL	28.7157	2.30403
	821	835	IEVQRNGGALRRDLG	58.5067	3.32399
	823	830	VQRNGGAL	39.7307	2.72164
	823	835	VQRNGGALRRDLG	72.041	3.55598
	831	837	RRDLGYV	59.5777	2.95997
	831	841	RRDLGYVQQGN	98.6423	3.38097
	831	842	RRDLGYVQQGNF	97.9507	2.68399
	836	841	YVQQGN	100.191	1.75785
	836	842	YVQQGNF	102.81	1.72859
	836	843	YVQQGNFL	101.488	1.39126
	843	849	LDVCPEC	80.8067	2.94399
	844	849	DVCPEC	89.5187	2.25206

## Sheet: Fig S2b
FIGURE S2b
	mol Ergosterol/ Min/ mol Sgl1
	Cn Sgl1 wt	Cn Sgl1 Δ723-777	Cn Sgl1 Δ609-634	Cn Sgl1 Δ836-851
	95.5011	93.0811	99.8337	94.2212
	80.7897	92.7764	92.0849	93.6656
	90.304	96.9067	89.71	92.4192

[truncated: 5 more sheets: Fig S6b-g, Fig S6h, Fig S6i, Fig S8, Fig S9]
